# Supplementary material for: Loss of endothelial ZEB2 in mice attenuates steatosis early during metabolic dysfunction-associated steatotic liver disease
Source: Sci Rep. 2025 Jul 2;15:23434. doi: 10.1038/s41598-025-05881-6 (PMC12222841; doi:10.1038/s41598-025-05881-6)
Supplement: Supplementary file 2 — Supplementary Material 2 [file 41598_2025_5881_MOESM2_ESM.xlsx]

## Sheet: Overview
N°	Content	related to Figure	remarks
Table 1.1	(a) DEG list comparison 1, 2 and 3	3a	for the upregulated genes, the log FC values are shaded in gray
	(b) DEG list overlap comparison 1 and 2	3b
	(c) DEG list overlap comparison 1 or 2 and 3	4a (top left)
	(d) DEG list unique for comparison 3	4a (bottom left)
Table 1.2	(a) Functional annotation (FA) comparison 1 and 2 (biological processes + pathways)	3c (top and bottom)	up- and downregulated DEGs combined
	(b) FA overlap comparison 1 and 2 (biological processes + pathways)	3c (middle)	up- and downregulated DEGs combined
	(c) FA overlap comparison 1 or 2 and 3 (biological processes + pathways)	4a (top right)	up- and downregulated DEGs combined
	(d) FA unique genes for comparison 3 (biological processes + pathways)	4a (bottom right)	up- and downregulated DEGs combined
Table 1.3	(a) Functional annotation (FA) comparison 1 and 2 (biological processes + pathways)	s5 (top and bottom)	up- and downregulated DEGs separated
	(b) FA overlap comparison 1 and 2 (biological processes + pathways)	s5 (middle)	up- and downregulated DEGs separated
	(c) FA overlap comparison 1 or 2 and 3 (biological processes + pathways)	s6 (top right)	up- and downregulated DEGs separated
	(d) FA unique genes for comparison 3 (biological processes + pathways)	s6 (bottom right)	up- and downregulated DEGs separated
Table 1.4	Significant genes comparison 3 in 'Ppar signaling'	4b
Table 2.1	(a) secreted gene subset in comparison 1, 2, 3	5a (middle)	for the upregulated genes, the log FC values are shaded in gray
	(b) common secreted gene subset comparison 1 or 2 and 3	5a (right)
	(c) unique secreted gene subset comparison 3	5a (right)
Table 2.2	FA ligands and associated targets (biological processes + pathways)	5d	gained and lost communications genes combined
Table 2.3	FA ligands and associated targets (biological processes + pathways)	s9	gained and lost communications genes separated

## Sheet: Table 1.1
	a. DEG list comparison 1, 2 and 3									b. DEG list overlap comparison 1 and 2 (n=205)					c. DEG list overlap comparison 1 or 2 and 3 ("Common")							d. Unique genes comparison 3
	Comparison 1: SD_KO vs SD_WT			Comparison 2: WT_WD vs WT_SD			Comparison 3: KO_WD vs WT_SD				Comparison 1		Comparison 2		Comparison 3			Comparison 1		Comparison 2		Comparison 3
	Gene symbol	log Fc	FDR	Gene symbol	log Fc	FDR	Gene symbol	log Fc	FDR	Gene symbol	log Fc	FDR	Log Fc	FDR	Gene symbol	log Fc	FDR	log Fc	FDR	log Fc	FDR	Gene symbol	log Fc	FDR
1	Aplnr	6.7104	5.53113e-13	Padi4	5.48351	5.26e-06	Capn11	7.51115	1.91649e-05	Padi4	5.66511	2.09177e-06	5.48351	5.26e-06	Padi4	6.88861	2.47133e-25	5.66511	2.09177e-06	5.48351	5.26e-06	Capn11	7.51115	1.91649e-05
2	Padi4	5.66511	2.09177e-06	A530016L24Rik	4.93569	0.00617172	Padi4	6.88861	2.47133e-25	A530016L24Rik	5.65961	3.86535e-08	4.93569	0.00617172	A530016L24Rik	6.11334	1.15495e-05	5.65961	3.86535e-08	4.93569	0.00617172	Mup9	5.17015	6.57713e-11
3	A530016L24Rik	5.65961	3.86535e-08	Rab6b	4.6293	0.000967791	A530016L24Rik	6.11334	1.15495e-05	Rab6b	5.00667	1.15915e-06	4.6293	0.000967791	Slc15a2	6.0329	5.73841e-06	4.23201	0.0290508	ns	ns	Serpina12	5.11512	1.47045e-18
4	Fhod3	5.25426	4.46092e-06	Elavl2	4.60174	9.56e-06	Slc15a2	6.0329	5.73841e-06	Ctsk	4.21448	0.00211998	3.66987	0.00493834	Ctsk	4.69054	8.64623e-06	4.21448	0.00211998	3.66987	0.00493834	Ly6d	4.95858	1.78275e-14
5	Rab6b	5.00667	1.15915e-06	Cdh19	3.82968	2.64e-07	Mup9	5.17015	6.57713e-11	Apln	4.11919	3.86844e-13	2.75669	0.00103582	Hsd3b3	4.4681	1.27527e-12	3.33263	1.37175e-06	ns	ns	Urad	4.66297	3.76492e-07
6	Mcf2l	4.79211	8.27622e-17	Ctsk	3.66987	0.00493834	Serpina12	5.11512	1.47045e-18	Atp1a4	3.9018	1.78368e-07	3.53203	3.21e-05	Aspg	4.31328	1.03037e-11	2.80557	1.51592e-06	ns	ns	Smlr1	4.20713	3.3068e-08
7	Ifi208	4.78133	2.29331e-38	Atp1a4	3.53203	3.21e-05	Ly6d	4.95858	1.78275e-14	Depp1	3.3711	1.15068e-10	1.66733	0.016561	Grrp1	4.02869	7.729e-18	3.63864	2.27488e-09	ns	ns	Pydc3	4.15299	7.71964e-28
8	Rgcc	4.71114	2.19422e-25	Trem2	3.14296	1.14e-09	Ctsk	4.69054	8.64623e-06	Pdgfb	3.3614	6.37738e-22	1.45764	0.00184172	Mcf2l	4.00802	2.67507e-16	4.79211	8.27622e-17	ns	ns	Ephb6	4.07748	3.38526e-06
9	Sult2b1	4.50194	3.87818e-15	Ism2	3.10937	4.8e-05	Urad	4.66297	3.76492e-07	Gipc2	2.79307	4.57371e-29	1.14908	0.0447808	Btbd11	4.00103	0.00462122	3.74896	1.284e-10	ns	ns	Acox2	4.01259	6.2107e-08
10	Slc15a2	4.23201	0.0290508	Apln	2.75669	0.00103582	Hsd3b3	4.4681	1.27527e-12	Ly6a	2.68037	1.21248e-13	1.24534	0.00215642	Rgcc	3.93885	4.24435e-24	4.71114	2.19422e-25	ns	ns	Sult1b1	3.95328	4.79223e-05
11	Ctsk	4.21448	0.00211998	Col6a3	2.72811	3.82e-07	Aspg	4.31328	1.03037e-11	Cdh19	2.64568	1.028e-05	3.82968	2.64e-07	Pcdh17	3.93473	1.69879e-08	3.56728	0.0004338	ns	ns	Rerg	3.8236	0.000523701
12	Apln	4.11919	3.86844e-13	Fabp2	2.5907	1.62e-05	Smlr1	4.20713	3.3068e-08	Susd4	2.46457	5.40256e-14	1.02182	0.0144996	Maob	3.89146	1.08281e-26	2.22711	0.00211532	2.28519	3.21e-05	Brinp1	3.82141	3.98344e-09
13	Atp1a4	3.9018	1.78368e-07	Egfem1	2.52974	1.36e-09	Pydc3	4.15299	7.71964e-28	1700066B19Rik	2.43397	4.20125e-08	1.86631	0.0125588	Fabp2	3.80685	1.28644e-13	ns	ns	2.5907	1.62e-05	Gckr	3.74822	0.00053641
14	Btbd11	3.74896	1.284e-10	Cyp2c29	2.37831	0.00292826	Ephb6	4.07748	3.38526e-06	Sult1d1	2.35069	2.64853e-05	1.49805	0.0313696	Ddr1	3.6727	2.29616e-07	3.57254	1.74033e-09	ns	ns	Hsd3b5	3.71184	1.6045e-06
15	Grrp1	3.63864	2.27488e-09	Cd180	2.37748	1.9e-08	Grrp1	4.02869	7.729e-18	Ccn4	2.30444	5.95647e-15	1.49063	0.00029425	Apln	3.66634	3.69672e-28	4.11919	3.86844e-13	2.75669	0.00103582	Sult5a1	3.69003	8.06382e-15
16	Ddr1	3.57254	1.74033e-09	Edn1	2.32587	0.00277196	Acox2	4.01259	6.2107e-08	Nek2	2.261	1.72267e-05	2.04204	1.94e-07	Sult1d1	3.66163	1.52279e-14	2.35069	2.64853e-05	1.49805	0.0313696	8430408G22Rik	3.67522	2.83893e-17
17	Pcdh17	3.56728	0.0004338	Maob	2.28519	3.21e-05	Mcf2l	4.00802	2.67507e-16	Fam83d	2.2359	4.02434e-07	1.40292	0.0175138	Agmat	3.59437	2.76618e-12	1.41543	0.0457617	1.60965	0.00185064	Aadat	3.48278	1.16389e-07
18	Depp1	3.3711	1.15068e-10	Slc27a6	2.26025	0.000433054	Btbd11	4.00103	0.00462122	Maob	2.22711	0.00211532	2.28519	3.21e-05	Bhmt2	3.54406	4.86694e-11	1.49194	0.0106898	ns	ns	Sgk2	3.45953	7.34511e-07
19	Pdgfb	3.3614	6.37738e-22	Mocs1	2.22215	0.000742222	Sult1b1	3.95328	4.79223e-05	Cd180	2.19802	2.02617e-07	2.37748	1.9e-08	Pklr	3.49945	2.24725e-09	2.38273	0.00213795	ns	ns	Acsm5	3.36302	1.2522e-12
20	Hsd3b3	3.33263	1.37175e-06	Ttc25	2.16402	9.51e-05	Rgcc	3.93885	4.24435e-24	Tmie	2.19262	4.09585e-08	1.35083	0.0222295	Ftcd	3.40082	2.1117e-10	1.74637	0.0105092	ns	ns	Gck	3.25582	6.00251e-05
21	Pbld1	3.27465	1.61855e-14	1700001C19Rik	2.09144	3.02e-05	Pcdh17	3.93473	1.69879e-08	Edn1	2.14586	0.000374059	2.32587	0.00277196	Pbld1	3.39882	6.03974e-23	3.27465	1.61855e-14	ns	ns	Dpys	3.15854	6.03729e-10
22	Septin1	3.14476	1.16552e-38	Nek2	2.04204	1.94e-07	Maob	3.89146	1.08281e-26	Plscr2	2.12596	9.54915e-07	1.76611	1.39e-05	Bhmt	3.38583	3.91997e-17	ns	ns	1.33361	0.00121311	Ephx2	3.09331	1.35933e-11
23	Emb	3.0992	9.35272e-13	Lpl	2.02417	0.000118244	Rerg	3.8236	0.000523701	Gm14137	2.10662	5.28803e-09	1.24898	0.00215642	Pdgfb	3.28989	9.80124e-18	3.3614	6.37738e-22	1.45764	0.00184172	Gys2	3.06976	1.54758e-07
24	Lmtk3	3.09127	1.56178e-11	Sapcd2	1.87806	0.0357216	Brinp1	3.82141	3.98344e-09	Nxpe2	2.10459	1.01567e-05	1.1789	0.0128569	Emb	3.2869	4.09177e-10	3.0992	9.35272e-13	ns	ns	Bdh2	3.02929	7.37764e-07
25	Cmah	3.04497	6.53834e-24	1700066B19Rik	1.86631	0.0125588	Fabp2	3.80685	1.28644e-13	Capn3	2.06198	1.10677e-17	1.00934	0.00564877	Akr1c20	3.22394	2.67687e-08	1.98253	0.00116564	ns	ns	Aox3	3.00813	6.9131e-11
26	Palm	2.98599	3.29775e-14	Fgf7	1.84797	0.0113638	Gckr	3.74822	0.00053641	Clca3a1	2.05177	1.1372e-11	1.72775	0.000583781	Trem2	3.19674	1.84019e-05	ns	ns	3.14296	1.14e-09	Casq1	2.9894	2.91837e-08
27	P2rx2	2.94394	4.00421e-07	Slc7a2	1.81275	5.16e-05	Hsd3b5	3.71184	1.6045e-06	Gpm6a	1.99563	4.45944e-10	1.60492	3.27e-06	Hao1	3.1958	7.25861e-12	1.53557	0.0193901	ns	ns	Grb7	2.9337	0.000236568
28	Tepp	2.93581	1.13861e-17	Ctnnal1	1.80813	4.87e-20	Sult5a1	3.69003	8.06382e-15	Kif11	1.91226	0.000179624	1.65975	2.79e-05	Bbox1	3.14875	1.78673e-09	1.67415	0.00614159	ns	ns	Kynu	2.92276	3.73445e-05
29	Nxpe4	2.9226	7.37863e-06	Slamf8	1.79044	0.00925592	8430408G22Rik	3.67522	2.83893e-17	C1qtnf9	1.83211	4.49127e-08	1.68172	0.00087393	Cps1	3.12503	1.35007e-10	1.75494	0.0326123	ns	ns	Acsm3	2.92238	3.53892e-07
30	Abcb1a	2.89575	1.48049e-05	Cyp2c50	1.77858	0.0280913	Ddr1	3.6727	2.29616e-07	Megf6	1.80144	7.49391e-07	1.63629	1.96e-06	Nrn1	3.05742	8.81096e-09	1.75801	0.00089758	1.40402	0.00879078	Akr1d1	2.92136	1.18318e-05
31	Popdc2	2.862	1.80357e-06	Plscr2	1.76611	1.39e-05	Apln	3.66634	3.69672e-28	Ctnnal1	1.79419	1.36719e-12	1.80813	4.87e-20	Serpina1e	3.03855	5.94468e-16	2.51224	7.25058e-09	ns	ns	Dmgdh	2.90251	5.94735e-06
32	Aspg	2.80557	1.51592e-06	Psat1	1.74585	0.00383819	Sult1d1	3.66163	1.52279e-14	Nr1h4	1.79372	1.04055e-07	1.42454	0.00556029	Acaa1b	3.00389	1.85352e-14	ns	ns	1.13808	0.0238729	Akr1c14	2.87669	1.64289e-06
33	Gipc2	2.79307	4.57371e-29	Clca3a1	1.72775	0.000583781	Agmat	3.59437	2.76618e-12	Diaph3	1.78011	1.37586e-05	1.56529	6.94e-06	Car3	2.9555	4.04598e-10	1.55562	0.00562678	ns	ns	Kank1	2.87645	5.32318e-05
34	Mmrn1	2.77976	1.40904e-05	C1qtnf9	1.68172	0.00087393	Bhmt2	3.54406	4.86694e-11	Nrn1	1.75801	0.00089758	1.40402	0.00879078	Abcb1a	2.92297	1.62313e-08	2.89575	1.48049e-05	ns	ns	Ppp1r3c	2.87574	4.7445e-05
35	Hgfac	2.76336	5.40426e-13	Flrt3	1.67311	0.000820705	Pklr	3.49945	2.24725e-09	Pole	1.73975	6.37738e-22	0.634558	0.0304921	Eps8l2	2.90207	3.82983e-12	1.56177	0.0020583	ns	ns	Btnl9	2.84132	0.00969289
36	Adrb3	2.72388	7.53564e-09	Depp1	1.66733	0.016561	Aadat	3.48278	1.16389e-07	Dusp23	1.72892	1.00325e-14	1.47533	0.000162949	Cd180	2.87348	1.03037e-11	2.19802	2.02617e-07	2.37748	1.9e-08	Amdhd1	2.82551	6.49864e-13
37	Cwc22	2.69056	1.14694e-05	Kif11	1.65975	2.79e-05	Sgk2	3.45953	7.34511e-07	Mxd3	1.6927	0.000489894	1.50669	0.00508823	Adh4	2.85682	2.00528e-06	1.52521	0.0318026	ns	ns	Uox	2.81069	2.24584e-11
38	Ly6a	2.68037	1.21248e-13	Ccnb2	1.65913	1.28e-06	Ftcd	3.40082	2.1117e-10	Emp1	1.68617	9.89954e-13	1.45702	5.95e-09	Tepp	2.81779	2.21314e-11	2.93581	1.13861e-17	ns	ns	Fabp1	2.78087	2.24725e-09
39	Cdh19	2.64568	1.028e-05	Gpx3	1.63938	8.09e-08	Pbld1	3.39882	6.03974e-23	Cyp4f18	1.65506	0.00164121	1.48686	0.0318892	P2rx2	2.81309	0.00113414	2.94394	4.00421e-07	ns	ns	Aldh1a7	2.76321	2.47495e-08
40	Piezo2	2.53943	1.14762e-11	Megf6	1.63629	1.96e-06	Bhmt	3.38583	3.91997e-17	Rbpms2	1.65147	0.000110422	1.54624	0.000597631	1700066B19Rik	2.80785	1.06545e-05	2.43397	4.20125e-08	1.86631	0.0125588	Uroc1	2.75698	5.74773e-05
41	Serpina1e	2.51224	7.25058e-09	Depdc7	1.62089	0.00200324	Acsm5	3.36302	1.2522e-12	Trib3	1.63967	4.07522e-18	0.755224	0.00477846	Susd4	2.78104	1.9247e-21	2.46457	5.40256e-14	1.02182	0.0144996	Hgd	2.75599	5.42818e-11
42	Susd4	2.46457	5.40256e-14	Agmat	1.60965	0.00185064	Pdgfb	3.28989	9.80124e-18	Spc24	1.62519	0.00713259	1.44601	0.00151742	Lpl	2.7727	6.03547e-15	1.06592	3.54318e-06	2.02417	0.000118244	Krt8	2.72871	8.1118e-05
43	1700066B19Rik	2.43397	4.20125e-08	Gpm6a	1.60492	3.27e-06	Emb	3.2869	4.09177e-10	Uhrf1	1.60744	0.000591515	1.17077	0.00193907	Palm	2.72308	6.05914e-19	2.98599	3.29775e-14	ns	ns	Dnph1	2.72301	5.60849e-07
44	Pklr	2.38273	0.00213795	Tslp	1.59345	0.0013232	Gck	3.25582	6.00251e-05	Alcam	1.60579	0.0182136	1.58612	8.34e-05	Col6a3	2.71462	1.23533e-07	ns	ns	2.72811	3.82e-07	Kmo	2.69725	3.59523e-11
45	Ppargc1a	2.35306	0.000124168	Aspm	1.58883	0.00137052	Akr1c20	3.22394	2.67687e-08	Neil3	1.57228	0.0198832	1.08627	0.01414	Nek2	2.71067	3.64208e-06	2.261	1.72267e-05	2.04204	1.94e-07	Hal	2.6953	1.81121e-08
46	Arhgef37	2.35101	1.79537e-05	Alcam	1.58612	8.34e-05	Trem2	3.19674	1.84019e-05	Mki67	1.5086	0.000103628	1.2493	2.6e-06	Slamf8	2.70555	1.40592e-08	1.40068	0.00213795	1.79044	0.00925592	Haao	2.68728	1.23632e-09
47	Sult1d1	2.35069	2.64853e-05	Ankle1	1.58319	0.00850178	Hao1	3.1958	7.25861e-12	Ddah1	1.50205	1.65227e-08	0.818821	0.0224437	Lmtk3	2.6794	3.40105e-07	3.09127	1.56178e-11	ns	ns	Ttc36	2.67562	1.99659e-12
48	Arhgef28	2.34268	0.00166245	Zfp423	1.57027	4.34e-06	Dpys	3.15854	6.03729e-10	Psat1	1.49332	0.00872237	1.74585	0.00383819	Crp	2.65878	0.000528987	1.76447	0.0207148	ns	ns	Pah	2.67095	3.54235e-10
49	Ccn4	2.30444	5.95647e-15	Diaph3	1.56529	6.94e-06	Bbox1	3.14875	1.78673e-09	Tmem107	1.47709	0.0223539	1.00217	0.029995	Cmah	2.64668	9.3624e-10	3.04497	6.53834e-24	ns	ns	Esrp2	2.67083	0.000352627
50	Slc16a1	2.27995	4.37569e-22	Rbpms2	1.54624	0.000597631	Cps1	3.12503	1.35007e-10	Birc5	1.41907	0.0025316	1.33275	0.000659743	Rhou	2.64396	1.99971e-05	2.24585	0.000425519	ns	ns	Glyat	2.66868	5.13628e-07
51	Nek2	2.261	1.72267e-05	Rnf180	1.53193	0.000510538	Ephx2	3.09331	1.35933e-11	Agmat	1.41543	0.0457617	1.60965	0.00185064	Pecr	2.63466	3.72651e-09	1.26928	0.00968432	ns	ns	Fbp1	2.66417	6.01372e-09
52	Rhou	2.24585	0.000425519	Nuf2	1.52692	1.39e-05	Gys2	3.06976	1.54758e-07	Ska1	1.41143	0.0013818	1.34918	0.00180156	Ly6a	2.63294	9.1058e-13	2.68037	1.21248e-13	1.24534	0.00215642	Nr0b2	2.64062	1.16845e-06
53	Dcaf12l1	2.23757	8.63e-13	Prc1	1.52593	1.28e-06	Nrn1	3.05742	8.81096e-09	Tslp	1.40675	0.000552715	1.59345	0.0013232	Rbpms2	2.62458	1.41288e-07	1.65147	0.000110422	1.54624	0.000597631	Car5a	2.61026	4.95452e-07
54	Fam83d	2.2359	4.02434e-07	Fcrl1	1.52262	0.014002	Serpina1e	3.03855	5.94468e-16	Cenpf	1.4038	0.000202845	1.50743	3.01e-08	Qprt	2.60202	6.57713e-11	1.31485	0.000865555	ns	ns	Irf6	2.6084	1.89063e-06
55	Ifi213	2.23524	1.38074e-08	Scd2	1.5087	1.55e-13	Bdh2	3.02929	7.37764e-07	A4galt	1.4027	1.15816e-06	0.852821	0.0318892	Cwc22	2.52926	2.73948e-06	2.69056	1.14694e-05	ns	ns	Sept1	2.60826	2.99658e-17
56	Maob	2.22711	0.00211532	Ttk	1.5081	1.73e-05	Aox3	3.00813	6.9131e-11	Slamf8	1.40068	0.00213795	1.79044	0.00925592	Hgfac	2.52533	6.03164e-12	2.76336	5.40426e-13	ns	ns	Hmgcs2	2.60114	6.57713e-11
57	Cd180	2.19802	2.02617e-07	Cenpf	1.50743	3.01e-08	Acaa1b	3.00389	1.85352e-14	Hmmr	1.38795	0.0297051	1.34333	0.025064	Hpd	2.50163	3.54235e-10	ns	ns	0.994435	0.0306721	Etnk2	2.58479	5.00844e-07
58	Tmie	2.19262	4.09585e-08	Mxd3	1.50669	0.00508823	Casq1	2.9894	2.91837e-08	Plau	1.3849	0.00122034	0.836559	0.0269252	Fah	2.48645	1.51364e-12	1.14094	0.0151216	ns	ns	Acsm1	2.57829	3.32477e-08
59	Arhgap8	2.14759	2.06796e-05	Sult1d1	1.49805	0.0313696	Car3	2.9555	4.04598e-10	Arhgef39	1.36876	0.0150763	1.31557	0.00663159	Cyp2c50	2.47922	8.22187e-05	ns	ns	1.77858	0.0280913	Agxt	2.57712	1.91407e-06
60	Edn1	2.14586	0.000374059	Esco2	1.49409	3.46e-05	Grb7	2.9337	0.000236568	Prr11	1.36563	0.00290418	1.1561	0.0043678	Plscr2	2.47822	7.68111e-13	2.12596	9.54915e-07	1.76611	1.39e-05	St8sia2	2.55528	0.000204706
61	Plscr2	2.12596	9.54915e-07	3830403N18Rik	1.49405	0.00118888	Abcb1a	2.92297	1.62313e-08	Top2a	1.36269	0.00162484	1.29898	1.28e-06	Gpd1	2.47755	1.2352e-10	0.973127	0.029351	ns	ns	Adh1	2.55389	3.95183e-08
62	Fam57b	2.12203	6.89544e-16	Ccn4	1.49063	0.00029425	Kynu	2.92276	3.73445e-05	Ccnb2	1.362	0.00241909	1.65913	1.28e-06	Chchd10	2.46428	1.03622e-09	1.01379	0.0112137	ns	ns	Basp1	2.54729	2.19174e-08
63	Gm14137	2.10662	5.28803e-09	Cyp4f18	1.48686	0.0318892	Acsm3	2.92238	3.53892e-07	Knl1	1.35516	0.000241495	1.03456	0.00454126	Clca3a1	2.45426	7.5949e-15	2.05177	1.1372e-11	1.72775	0.000583781	Upb1	2.53194	1.21542e-11
64	Nxpe2	2.10459	1.01567e-05	Dusp23	1.47533	0.000162949	Akr1d1	2.92136	1.18318e-05	Eepd1	1.34086	2.14797e-10	0.500339	0.0420466	Mmrn1	2.44043	3.13911e-05	2.77976	1.40904e-05	ns	ns	Cdo1	2.52885	1.48746e-08
65	Pcp4l1	2.09389	4.54978e-07	Plekhg3	1.47175	0.000228327	Dmgdh	2.90251	5.94735e-06	Nuf2	1.33521	0.0106597	1.52692	1.39e-05	Serpina1d	2.40787	6.03729e-10	1.54555	0.0137908	ns	ns	Hsd17b2	2.52401	0.00109149
66	Capn3	2.06198	1.10677e-17	Pdgfb	1.45764	0.00184172	Eps8l2	2.90207	3.82983e-12	Aspm	1.32749	0.00811682	1.58883	0.00137052	Map1b	2.38292	4.76098e-09	1.83227	0.0287902	ns	ns	Otc	2.52131	5.00359e-07
67	Slc52a3	2.05724	7.49391e-07	Emp1	1.45702	5.95e-09	Akr1c14	2.87669	1.64289e-06	Fkbp10	1.32608	0.00320233	1.31025	0.0056707	Aldh1l1	2.37091	1.98145e-06	1.528	0.00189499	ns	ns	Gm4952	2.46878	2.91306e-07
68	Cpe	2.05272	0.000997275	Spc24	1.44601	0.00151742	Kank1	2.87645	5.32318e-05	Plcd3	1.32009	0.00089758	1.12656	1.42e-05	Slc27a6	2.33734	0.0168421	ns	ns	2.26025	0.000433054	Sdr9c7	2.44395	0.00364184
69	Clca3a1	2.05177	1.1372e-11	Ckb	1.42505	9.5e-09	Ppp1r3c	2.87574	4.7445e-05	Prc1	1.31727	0.00521175	1.52593	1.28e-06	Adrb3	2.33677	1.40592e-08	2.72388	7.53564e-09	ns	ns	Acat3	2.42939	1.89063e-06
70	E2f8	2.03677	3.38175e-05	Nr1h4	1.42454	0.00556029	Cd180	2.87348	1.03037e-11	Esco2	1.30192	0.0337211	1.49409	3.46e-05	Psat1	2.29365	0.000513468	1.49332	0.00872237	1.74585	0.00383819	Sult2a8	2.42076	1.21015e-06
71	Gpm6a	1.99563	4.45944e-10	Troap	1.4154	0.00215642	Adh4	2.85682	2.00528e-06	Iqgap3	1.29486	0.00222396	1.30839	0.000142783	Slc7a2	2.27204	3.54399e-06	1.25533	0.00727202	1.81275	5.16e-05	Dpyd	2.41694	9.24185e-12
72	Thrsp	1.99492	7.29202e-27	Pimreg	1.41478	0.00128123	Btnl9	2.84132	0.00969289	Bub1	1.28433	0.0390996	1.04784	0.00215642	Nr1h4	2.27169	8.53305e-16	1.79372	1.04055e-07	1.42454	0.00556029	9130409I23Rik	2.41129	8.72629e-05
73	Akr1c20	1.98253	0.00116564	Gen1	1.41276	0.000104189	Amdhd1	2.82551	6.49864e-13	Knstrn	1.28118	8.01541e-05	1.17976	1.21e-06	Mxd3	2.24914	2.54092e-09	1.6927	0.000489894	1.50669	0.00508823	Selenbp2	2.41082	3.34537e-07
74	Kcnk5	1.95893	8.54851e-05	Ifi209	1.4098	0.00141246	Tepp	2.81779	2.21314e-11	Ccnf	1.27905	0.0117072	1.17636	0.00587688	Pstpip2	2.24689	1.28822e-09	1.30854	0.00614159	ns	ns	Aspdh	2.40844	5.25397e-08
75	Sec31b	1.94947	2.36177e-15	Nrn1	1.40402	0.00879078	P2rx2	2.81309	0.00113414	Gen1	1.27275	0.00226581	1.41276	0.000104189	Kif11	2.24566	1.2257e-07	1.91226	0.000179624	1.65975	2.79e-05	Angpt1	2.40475	8.48473e-05
76	Cdca7l	1.94791	6.94749e-06	Fam83d	1.40292	0.0175138	Uox	2.81069	2.24584e-11	Pimreg	1.25977	0.00705502	1.41478	0.00128123	Nipsnap1	2.2339	1.54758e-07	1.05892	0.0316796	ns	ns	Urah	2.39791	1.67071e-08
77	Cmtm2b	1.93314	2.49588e-06	Cx3cr1	1.39105	0.000161136	1700066B19Rik	2.80785	1.06545e-05	Cdca8	1.25879	0.0067302	1.05295	0.0161318	Tmie	2.21769	4.84842e-05	2.19262	4.09585e-08	1.35083	0.0222295	Nat8f2	2.36834	2.463e-05
78	Kif11	1.91226	0.000179624	Tbx4	1.35753	0.0216957	Susd4	2.78104	1.9247e-21	Slc7a2	1.25533	0.00727202	1.81275	5.16e-05	Serpina1c	2.21573	2.16077e-08	1.30738	0.00757848	ns	ns	Sds	2.3657	1.06686e-07
79	Hcrtr1	1.87982	0.00908805	Ddias	1.35617	0.00107038	Fabp1	2.78087	2.24725e-09	Pbk	1.25482	0.0103142	1.06729	0.00485629	Ifi209	2.20181	2.90831e-10	0.976015	0.0132256	1.4098	0.00141246	Saa4	2.35582	8.51165e-06
80	Tgfb2	1.85906	0.0078947	Tmie	1.35083	0.0222295	Lpl	2.7727	6.03547e-15	Trim59	1.25258	1.74136e-05	1.26489	0.000760636	Sec16b	2.20154	1.01294e-06	1.55899	0.000424578	ns	ns	Arg1	2.35087	2.02938e-07
81	Esm1	1.85608	2.38224e-07	Asgr1	1.35007	0.00425813	Aldh1a7	2.76321	2.47495e-08	Depdc7	1.24954	0.00569039	1.62089	0.00200324	C1qtnf9	2.20154	1.98284e-07	1.83211	4.49127e-08	1.68172	0.00087393	Tat	2.34952	0.000114847
82	Jchain	1.84873	0.0375168	Ska1	1.34918	0.00180156	Uroc1	2.75698	5.74773e-05	Ankle1	1.23832	0.0194881	1.58319	0.00850178	Ppargc1a	2.19723	8.89555e-06	2.35306	0.000124168	ns	ns	Mlxipl	2.34712	3.84182e-07
83	Cd276	1.83553	0.00413066	Pask	1.34755	0.00252676	Hgd	2.75599	5.42818e-11	Fam170b	1.23122	0.0327676	1.22909	0.00140949	E2f8	2.19702	0.000704307	2.03677	3.38175e-05	ns	ns	Gnmt	2.32407	3.21515e-06
84	Map1b	1.83227	0.0287902	Hmmr	1.34333	0.025064	Krt8	2.72871	8.1118e-05	Plekhg3	1.2218	0.0145092	1.47175	0.000228327	Ska1	2.19132	2.60799e-06	1.41143	0.0013818	1.34918	0.00180156	Wisp1	2.32305	1.61254e-18
85	C1qtnf9	1.83211	4.49127e-08	Bhmt	1.33361	0.00121311	Palm	2.72308	6.05914e-19	Arhgap11a	1.19736	0.000312836	0.907599	0.0120006	Gpm6a	2.17998	5.6227e-11	1.99563	4.45944e-10	1.60492	3.27e-06	A1cf	2.31027	0.00151045
86	Etnppl	1.82425	0.0153923	Birc5	1.33275	0.000659743	Dnph1	2.72301	5.60849e-07	Nusap1	1.19112	0.00647036	0.926738	0.000241154	Gipc2	2.15606	1.18075e-11	2.79307	4.57371e-29	1.14908	0.0447808	Proser2	2.30614	8.1118e-05
87	Tnfrsf25	1.80887	0.000328738	Arhgef39	1.31557	0.00663159	Col6a3	2.71462	1.23533e-07	Cenpe	1.19078	0.0042007	1.29566	4.02e-07	Cyp2c29	2.14089	6.42909e-06	ns	ns	2.37831	0.00292826	Ido2	2.30525	0.000188412
88	Megf6	1.80144	7.49391e-07	Ckap2	1.31249	0.00135466	Nek2	2.71067	3.64208e-06	Chek2	1.19025	1.25581e-05	0.860469	0.00337208	Edn1	2.11966	3.55278e-07	2.14586	0.000374059	2.32587	0.00277196	Sec14l4	2.29249	4.10107e-06
89	Cavin3	1.8012	3.9391e-05	Fkbp10	1.31025	0.0056707	Slamf8	2.70555	1.40592e-08	Ube2t	1.18933	0.0016713	1.29314	0.000166001	Depdc7	2.11108	3.90313e-05	1.24954	0.00569039	1.62089	0.00200324	Magix	2.29028	8.9322e-06
90	Fbxl2	1.79771	0.000340142	Iqgap3	1.30839	0.000142783	Kmo	2.69725	3.59523e-11	Racgap1	1.1799	0.000518401	1.08134	0.000348176	Cenpf	2.10933	9.37073e-11	1.4038	0.000202845	1.50743	3.01e-08	Them7	2.27628	2.3214e-07
91	Ctnnal1	1.79419	1.36719e-12	Top2a	1.29898	1.28e-06	Hal	2.6953	1.81121e-08	Ttk	1.17838	0.0443678	1.5081	1.73e-05	Kif14	2.09074	0.000704349	1.75447	0.0318026	ns	ns	Rgn	2.25574	3.88839e-07
92	Nr1h4	1.79372	1.04055e-07	Cenpe	1.29566	4.02e-07	Haao	2.68728	1.23632e-09	Morn4	1.16786	0.000961738	1.14562	0.000319035	Megf6	2.08602	1.51423e-08	1.80144	7.49391e-07	1.63629	1.96e-06	Hamp	2.23846	0.013022
93	Diaph3	1.78011	1.37586e-05	Ube2t	1.29314	0.000166001	Lmtk3	2.6794	3.40105e-07	Tmem71	1.16646	1.26005e-07	1.00161	0.000114683	Cd276	2.07006	8.79216e-05	1.83553	0.00413066	ns	ns	Keg1	2.22833	0.00175147
94	Cd34	1.77511	2.69285e-15	Trim59	1.26489	0.000760636	Ttc36	2.67562	1.99659e-12	Arhgap18	1.15787	1.14762e-11	0.610383	0.0064809	Gstt1	2.06793	1.10919e-06	ns	ns	0.762148	0.037633	Me1	2.22251	1.23542e-08
95	Galnt14	1.77064	0.011258	Cysltr1	1.26059	0.00141246	Pah	2.67095	3.54235e-10	AU021092	1.13816	8.53598e-06	1.01129	0.00372647	Sapcd2	2.04929	0.0168828	ns	ns	1.87806	0.0357216	Ass1	2.19974	2.9276e-07
96	Crp	1.76447	0.0207148	Mki67	1.2493	2.6e-06	Esrp2	2.67083	0.000352627	Sgo2a	1.13799	0.00442339	0.997972	0.0030365	Pimreg	2.04296	1.65389e-06	1.25977	0.00705502	1.41478	0.00128123	Akr1c6	2.19947	2.75046e-05
97	Gm4841	1.76355	8.26563e-07	Gm14137	1.24898	0.00215642	Glyat	2.66868	5.13628e-07	Sectm1a	1.13307	0.00641301	1.24559	0.00528361	Slc25a13	2.04162	9.94663e-12	1.4004	7.2164e-08	ns	ns	Pcbd1	2.17766	6.03729e-10
98	Nrn1	1.75801	0.00089758	Ncaph	1.24883	4.47e-08	Fbp1	2.66417	6.01372e-09	Mal	1.12667	0.00382085	1.11283	0.0468085	Scd1	2.01508	1.02679e-12	ns	ns	1.23039	3.01e-08	Upp2	2.16538	0.00292711
99	Cps1	1.75494	0.0326123	Sectm1a	1.24559	0.00528361	Crp	2.65878	0.000528987	Anln	1.12599	0.0050614	0.935	0.000391597	Ccnb2	2.0149	2.89571e-06	1.362	0.00241909	1.65913	1.28e-06	Fahd2a	2.1562	2.92045e-05
100	Kif14	1.75447	0.0318026	Ly6a	1.24534	0.00215642	Cmah	2.64668	9.3624e-10	Ckap2	1.11919	0.00869129	1.31249	0.00135466	Spc24	2.00449	1.93786e-06	1.62519	0.00713259	1.44601	0.00151742	Bdh1	2.15585	3.10365e-06
101	Cyp2ab1	1.75341	0.0464014	Ube2c	1.23652	1.21e-06	Rhou	2.64396	1.99971e-05	Cdc25b	1.11857	0.000138137	1.16528	4.4e-05	Aldob	1.97626	1.81946e-15	1.40277	4.13882e-09	ns	ns	Prodh2	2.1496	6.54888e-06
102	Eln	1.75036	0.0308307	Treml4	1.23382	0.0239556	Nr0b2	2.64062	1.16845e-06	Espl1	1.11101	0.000961738	1.15735	0.000427256	Asgr1	1.97303	7.55341e-09	ns	ns	1.35007	0.00425813	Gdf15	2.1283	0.0101956
103	Ftcd	1.74637	0.0105092	Scd1	1.23039	3.01e-08	Pecr	2.63466	3.72651e-09	Traf1	1.10525	1.25016e-07	0.959903	0.00528361	Fbxl2	1.97243	5.49939e-06	1.79771	0.000340142	ns	ns	Cbs	2.11612	5.09588e-07
104	Gulp1	1.74048	0.0114758	Fam170b	1.22909	0.00140949	Ly6a	2.63294	9.1058e-13	Pclaf	1.10179	0.0255928	0.819599	0.00462854	Scd2	1.95566	9.23595e-21	0.923305	8.03903e-05	1.5087	1.55e-13	Mmp13	2.10754	6.70497e-06
105	Pole	1.73975	6.37738e-22	Mest	1.22158	1.63e-06	Rbpms2	2.62458	1.41288e-07	Rad51	1.09126	0.0129063	0.852608	0.0218086	Ankle1	1.954	0.00305945	1.23832	0.0194881	1.58319	0.00850178	Vill	2.09607	0.0130632
106	Plekhb1	1.72978	1.02706e-13	Hpgds	1.21504	0.000540466	Car5a	2.61026	4.95452e-07	Rrm2	1.08729	0.0140045	1.00677	0.0100815	Ttk	1.94381	5.36381e-08	1.17838	0.0443678	1.5081	1.73e-05	Slco1b2	2.09355	7.97059e-05
107	Dusp23	1.72892	1.00325e-14	Asf1b	1.19733	0.00184172	Irf6	2.6084	1.89063e-06	Cfap45	1.07976	3.25817e-05	0.763418	0.036214	Fam83d	1.93459	5.50995e-07	2.2359	4.02434e-07	1.40292	0.0175138	Ppara	2.07781	4.84102e-06
108	Nt5e	1.72358	0.000234486	Ccdc148	1.18782	0.00243943	Sept1	2.60826	2.99658e-17	Aurkb	1.0702	0.0129285	0.964308	0.000784173	Birc5	1.91667	1.41185e-09	1.41907	0.0025316	1.33275	0.000659743	Cblc	2.07642	0.00112761
109	Ccne1	1.7194	0.0112503	Wfdc18	1.18676	0.0266788	Qprt	2.60202	6.57713e-11	Cdc20	1.06871	0.000544803	1.06318	0.00076718	Arhgef39	1.90729	1.91576e-06	1.36876	0.0150763	1.31557	0.00663159	Crygn	2.07308	0.00355866
110	Atp10a	1.71713	5.15247e-05	Knstrn	1.17976	1.21e-06	Hmgcs2	2.60114	6.57713e-11	Lpl	1.06592	3.54318e-06	2.02417	0.000118244	Cyp4f18	1.90684	2.00528e-06	1.65506	0.00164121	1.48686	0.0318892	Inmt	2.07079	4.76098e-09
111	Tmem154	1.69316	1.84706e-05	Nxpe2	1.1789	0.0128569	Etnk2	2.58479	5.00844e-07	Pidd1	1.06495	0.00219553	0.751928	0.0173376	Sorbs2	1.8979	2.91653e-05	1.34529	0.0191755	ns	ns	Echdc2	2.04433	0.000857586
112	Mxd3	1.6927	0.000489894	Ccnf	1.17636	0.00587688	Acsm1	2.57829	3.32477e-08	Tk1	1.03902	0.023471	0.697703	0.00769923	Emp1	1.89515	1.75034e-08	1.68617	9.89954e-13	1.45702	5.95e-09	Aldh1b1	2.03848	7.71414e-05
113	Rassf9	1.68909	0.00838632	Trim17	1.17426	0.0395419	Agxt	2.57712	1.91407e-06	Troap	1.01679	0.0207532	1.4154	0.00215642	Prc1	1.88193	9.86568e-08	1.31727	0.00521175	1.52593	1.28e-06	Baat	2.03234	8.19007e-05
114	Emp1	1.68617	9.89954e-13	Uhrf1	1.17077	0.00193907	St8sia2	2.55528	0.000204706	Nes	1.01603	0.000752057	0.693193	0.0016438	Neil3	1.85495	0.000931409	1.57228	0.0198832	1.08627	0.01414	Slc27a2	2.01913	5.2999e-09
115	Pir	1.67582	0.000489894	Cdc25b	1.16528	4.4e-05	Adh1	2.55389	3.95183e-08	Ccna2	1.01428	0.0144994	0.887038	0.00557813	Nxpe4	1.84266	0.0307674	2.9226	7.37863e-06	ns	ns	Foxa3	1.99408	0.00179302
116	Bbox1	1.67415	0.00614159	Espl1	1.15735	0.000427256	Basp1	2.54729	2.19174e-08	Tpx2	0.989929	0.0221991	0.998384	2.08e-06	Iqgap3	1.83699	2.30437e-06	1.29486	0.00222396	1.30839	0.000142783	Krt18	1.99269	0.00155386
117	Rflna	1.66477	0.000379329	Prr11	1.1561	0.0043678	Upb1	2.53194	1.21542e-11	Ifi209	0.976015	0.0132256	1.4098	0.00141246	Pole	1.82975	4.77977e-19	1.73975	6.37738e-22	0.634558	0.0304921	Aldh1a1	1.98288	5.98389e-08
118	Rasa4	1.66131	4.13589e-17	Gipc2	1.14908	0.0447808	Cwc22	2.52926	2.73948e-06	Spns2	0.974658	1.09527e-06	0.634417	0.00909929	Ctnnal1	1.81764	3.01854e-15	1.79419	1.36719e-12	1.80813	4.87e-20	Apol9b	1.96888	0.00700777
119	Cyp4f18	1.65506	0.00164121	Morn4	1.14562	0.000319035	Cdo1	2.52885	1.48746e-08	Bst2	0.974375	0.00089758	0.899312	0.00925592	Rims3	1.8143	1.28862e-07	ns	ns	0.963706	0.0423382	Rgs16	1.96454	0.000761043
120	Rbpms2	1.65147	0.000110422	Hjurp	1.1445	0.0260471	Hgfac	2.52533	6.03164e-12	Zfp423	0.960354	0.0202086	1.57027	4.34e-06	Gm14137	1.80853	2.77937e-10	2.10662	5.28803e-09	1.24898	0.00215642	Cyp2c70	1.96127	0.000360263
121	Gpx8	1.64234	3.78327e-13	Kif2c	1.14417	0.00215642	Hsd17b2	2.52401	0.00109149	Kif20b	0.952553	0.00516093	0.600736	0.0269252	Dtl	1.78959	5.04422e-06	1.56448	0.0196643	ns	ns	Gldc	1.95221	0.00295153
122	Trib3	1.63967	4.07522e-18	Clec12a	1.14003	0.00185195	Otc	2.52131	5.00359e-07	Tacc3	0.934412	0.0093002	0.669931	0.0269868	Rad51ap1	1.77181	0.000816743	1.58367	0.00614713	ns	ns	Enpp3	1.9517	0.00468889
123	Plat	1.62757	0.000179624	Acaa1b	1.13808	0.0238729	Hpd	2.50163	3.54235e-10	Scd2	0.923305	8.03903e-05	1.5087	1.55e-13	Cdca5	1.76674	0.000326315	1.00971	0.0221991	ns	ns	C4bp	1.95034	0.00462122
124	Apol10b	1.62603	3.25309e-07	Zfp991	1.12926	0.0125332	Fah	2.48645	1.51364e-12	Net1	0.895912	1.79537e-05	0.673982	0.0339345	Capn3	1.76274	2.03419e-16	2.06198	1.10677e-17	1.00934	0.00564877	Gls2	1.94056	0.000101544
125	Spc24	1.62519	0.00713259	Plcd3	1.12656	1.42e-05	Cyp2c50	2.47922	8.22187e-05	Ckb	0.876333	5.51846e-05	1.42505	9.5e-09	Cdca7l	1.75976	1.28862e-07	1.94791	6.94749e-06	ns	ns	Cpb2	1.93719	7.97059e-05
126	Elovl2	1.62042	0.017509	Mal	1.11283	0.0468085	Plscr2	2.47822	7.68111e-13	Tnxb	0.871833	0.00393573	0.806819	0.0494855	Top2a	1.75183	4.56648e-06	1.36269	0.00162484	1.29898	1.28e-06	Wfdc21	1.92327	1.15295e-08
127	Cpm	1.6197	0.00614159	Clec4a2	1.10378	0.00116613	Gpd1	2.47755	1.2352e-10	Gng2	0.871379	4.42322e-05	0.611819	0.00200324	Ncapg	1.75178	0.000112288	1.25241	0.0485175	ns	ns	Ms4a7	1.90361	0.000932384
128	Asb2	1.61779	0.000757316	Neil3	1.08627	0.01414	Gm4952	2.46878	2.91306e-07	Cxxc5	0.864741	0.00540499	0.812913	0.00889348	Ifi213	1.74892	2.38037e-08	2.23524	1.38074e-08	ns	ns	Tdo2	1.90133	3.2507e-05
129	Uhrf1	1.60744	0.000591515	Fabp4	1.08602	0.000254473	Chchd10	2.46428	1.03622e-09	Ifi204	0.855769	3.80444e-06	0.898351	0.00519234	Slc43a1	1.74323	0.00119845	1.31186	0.0194085	ns	ns	Pdzk1	1.89063	9.10671e-05
130	Alcam	1.60579	0.0182136	Racgap1	1.08134	0.000348176	Clca3a1	2.45426	7.5949e-15	Kif20a	0.838208	0.0139126	0.872887	9.28e-05	Mki67	1.74263	1.63181e-05	1.5086	0.000103628	1.2493	2.6e-06	C9	1.88702	2.48616e-05
131	Pla2g12a	1.60038	7.11524e-14	Cdca2	1.07117	0.0367408	Sdr9c7	2.44395	0.00364184	Flot2	0.835217	2.13657e-10	0.420911	0.0340407	Dusp23	1.74235	8.22991e-12	1.72892	1.00325e-14	1.47533	0.000162949	Tril	1.88621	0.00278366
132	Sdk2	1.59948	0.000571739	Cyp2e1	1.07037	0.0348475	Mmrn1	2.44043	3.13911e-05	Tmsb10	0.834491	0.000305744	1.01321	3.27e-06	Esco2	1.73883	0.000465308	1.30192	0.0337211	1.49409	3.46e-05	Mat1a	1.88101	3.32213e-06
133	Map4k1	1.59863	0.00437347	Cks1b	1.06868	0.00116613	Acat3	2.42939	1.89063e-06	Fam45a	0.814729	0.00272569	0.37229	0.0415383	Cenpm	1.72841	2.49733e-05	1.10286	0.0272846	ns	ns	Lipc	1.87005	0.00124066
134	S1pr4	1.59041	2.51696e-12	Pbk	1.06729	0.00485629	Sult2a8	2.42076	1.21015e-06	Mndal	0.798813	1.37586e-05	0.718354	0.00617656	Prr11	1.72483	3.90227e-06	1.36563	0.00290418	1.1561	0.0043678	Plin5	1.84216	8.21935e-06
135	Rad51ap1	1.58367	0.00614713	Cdc20	1.06318	0.00076718	Dpyd	2.41694	9.24185e-12	Fabp4	0.779022	0.00211998	1.08602	0.000254473	Apol10b	1.70229	0.0013078	1.62603	3.25309e-07	ns	ns	Reep6	1.83339	2.55368e-05
136	Itgb7	1.57897	8.26679e-22	Cdca8	1.05295	0.0161318	9130409I23Rik	2.41129	8.72629e-05	Tmem87a	0.762149	0.00618064	0.698183	0.0114796	Cks1b	1.69201	1.47262e-06	ns	ns	1.06868	0.00116613	Clec4b1	1.82944	0.00394765
137	Ly6c1	1.57315	0.000551589	Melk	1.05012	0.010085	Selenbp2	2.41082	3.34537e-07	Cit	0.726808	0.000291425	0.636831	0.0128569	Hmmr	1.6821	0.00964852	1.38795	0.0297051	1.34333	0.025064	Mup17	1.82568	1.11015e-07
138	Neil3	1.57228	0.0198832	Bub1	1.04784	0.00215642	Aspdh	2.40844	5.25397e-08	Adk	0.720464	0.00783822	0.663969	0.0150654	Ckb	1.67925	1.15295e-08	0.876333	5.51846e-05	1.42505	9.5e-09	Rnf17	1.81792	1.38034e-06
139	Dtl	1.56448	0.0196643	Knl1	1.03456	0.00454126	Serpina1d	2.40787	6.03729e-10	Socs2	0.696954	0.00102381	0.773567	0.00141246	Nags	1.67444	0.00107132	1.31899	0.00461893	ns	ns	Stard10	1.81135	3.23049e-06
140	Eps8l2	1.56177	0.0020583	Tlcd1	1.03228	0.0217654	Angpt1	2.40475	8.48473e-05	Gypc	0.659564	3.05044e-05	0.46906	0.0092593	Nt5e	1.6701	8.1118e-05	1.72358	0.000234486	ns	ns	Dgkg	1.78461	0.0178619
141	Sec16b	1.55899	0.000424578	Sox11	1.02522	0.0253711	Urah	2.39791	1.67071e-08	Angpt2	0.649889	0.000430662	0.897884	2.55e-05	Rnf180	1.66759	5.64283e-05	ns	ns	1.53193	0.000510538	Proz	1.78365	0.00226499
142	Car3	1.55562	0.00562678	Cd22	1.02324	0.0266081	Map1b	2.38292	4.76098e-09	Cdk20	0.60556	0.0137019	0.664297	0.037633	Fam57b	1.66162	2.63568e-10	2.12203	6.89544e-16	ns	ns	Onecut1	1.78031	0.0293535
143	Serpina1d	1.54555	0.0137908	Susd4	1.02182	0.0144996	Aldh1l1	2.37091	1.98145e-06	Per3	0.601771	0.0408132	0.970469	0.00231042	Ckap2	1.6599	1.36729e-05	1.11919	0.00869129	1.31249	0.00135466	Apoc4	1.77974	2.18145e-06
144	Plp2	1.54221	0.00349292	Cpt1c	1.02049	0.0218267	Nat8f2	2.36834	2.463e-05	Cysltr2	0.586251	0.0430922	0.527607	0.0425763	Kcnk5	1.65854	0.000465308	1.95893	8.54851e-05	ns	ns	Mup6	1.76689	0.00211408
145	Ly75	1.53922	0.00522645	Tmsb10	1.01321	3.27e-06	Sds	2.3657	1.06686e-07	Kcnj8	0.585685	0.0353477	0.923231	0.0206975	Rida	1.64704	5.57139e-09	0.814108	0.0114758	ns	ns	Palmd	1.76146	4.04018e-05
146	Hao1	1.53557	0.0193901	Ankrd37	1.01165	0.0452217	Saa4	2.35582	8.51165e-06	Trpv2	0.572817	0.0158212	0.554214	0.0462276	Cavin3	1.64564	8.81046e-05	1.8012	3.9391e-05	ns	ns	Pipox	1.74744	8.5284e-05
147	Aldh1l1	1.528	0.00189499	AU021092	1.01129	0.00372647	Arg1	2.35087	2.02938e-07	Smim24	0.569241	0.039087	0.781856	0.00195091	Slc52a3	1.64311	2.16077e-08	2.05724	7.49391e-07	ns	ns	Gsta3	1.74128	0.000146223
148	Adh4	1.52521	0.0318026	Mlph	1.01044	0.00293895	Tat	2.34952	0.000114847	Lmnb2	0.534528	0.0491179	0.63721	0.0010132	Traf1	1.63658	2.48623e-14	1.10525	1.25016e-07	0.959903	0.00528361	Agxt2	1.72707	0.000374573
149	Sema4a	1.51181	4.74798e-07	Capn3	1.00934	0.00564877	Mlxipl	2.34712	3.84182e-07	Skp2	0.521403	0.0419561	0.638441	0.0301387	Rad54b	1.63573	7.18391e-05	1.39774	0.00153747	ns	ns	Apoc3	1.72448	1.33679e-08
150	Mki67	1.5086	0.000103628	Rrm2	1.00677	0.0100815	Slc27a6	2.33734	0.0168421	Map2k6	0.521396	0.0317237	0.608742	0.00302002	Cmtm2b	1.63323	0.00010335	1.93314	2.49588e-06	ns	ns	Bend6	1.71371	0.00278214
151	Ccdc91	1.50382	0.000115129	Dbp	1.00223	0.0448791	Adrb3	2.33677	1.40592e-08	Nsl1	0.505362	0.0278213	0.641752	0.0035051	Ccdc91	1.62378	1.23649e-10	1.50382	0.000115129	ns	ns	Tec	1.7012	1.17772e-05
152	Ddah1	1.50205	1.65227e-08	Tmem107	1.00217	0.029995	Gnmt	2.32407	3.21515e-06	Clec12a	0.463438	0.0346481	1.14003	0.00185195	Ube2c	1.62242	4.73218e-07	ns	ns	1.23652	1.21e-06	Pid1	1.69944	2.48905e-07
153	Psat1	1.49332	0.00872237	Tmem71	1.00161	0.000114683	Wisp1	2.32305	1.61254e-18	Wbp1l	0.451848	0.0192484	0.386634	0.0374761	Cx3cr1	1.6145	0.00274698	ns	ns	1.39105	0.000161136	Ociad2	1.69417	0.000593647
154	Bhmt2	1.49194	0.0106898	Tpx2	0.998384	2.08e-06	A1cf	2.31027	0.00151045	Exoc6	0.369204	0.00877705	0.355091	0.0313696	Rbp4	1.6142	6.71118e-07	1.23525	0.0109516	ns	ns	Mup13	1.686	0.000134274
155	Gja5	1.48872	0.000376923	Sgo2a	0.997972	0.0030365	Proser2	2.30614	8.1118e-05	Ece1	0.355942	0.0438608	0.399502	0.0420933	Cenpe	1.59879	3.47543e-06	1.19078	0.0042007	1.29566	4.02e-07	Bmp4	1.68471	7.97034e-05
156	H2-Q10	1.47836	0.00424528	Hpd	0.994435	0.0306721	Ido2	2.30525	0.000188412	Spryd7	-0.416235	0.0375959	-0.523372	0.00134237	Elovl2	1.59866	0.000816743	1.62042	0.017509	ns	ns	Mns1	1.67598	0.00335028
157	Tmem107	1.47709	0.0223539	Trim45	0.989697	0.0378363	Psat1	2.29365	0.000513468	Hipk2	-0.435336	0.0281043	-0.54082	0.000583781	Pigz	1.59544	0.000603704	1.09353	0.0374854	ns	ns	Gbp2b	1.67587	0.00019137
158	Uchl1	1.47179	0.00566604	Ccl24	0.980778	0.00879502	Sec14l4	2.29249	4.10107e-06	Ndrg1	-0.465471	0.0217062	-0.464689	0.0272104	Troap	1.59051	0.00790479	1.01679	0.0207532	1.4154	0.00215642	Cisd3	1.67548	1.91649e-05
159	Cxcl9	1.464	0.000285449	Ccl7	0.974968	0.0417261	Magix	2.29028	8.9322e-06	Arrdc2	-0.499648	0.0135368	-0.559922	0.0140715	Melk	1.56771	0.000573725	ns	ns	1.05012	0.010085	Gstm6	1.67286	0.0214677
160	H2-Q6	1.45607	9.23091e-05	Per3	0.970469	0.00231042	Them7	2.27628	2.3214e-07	Ipmk	-0.519225	0.00852172	-0.638824	0.00679542	Cdc20	1.56411	1.87427e-06	1.06871	0.000544803	1.06318	0.00076718	Fetub	1.66713	1.00087e-08
161	Ripor2	1.44234	8.09787e-05	Aurkb	0.964308	0.000784173	Slc7a2	2.27204	3.54399e-06	Fkbp5	-0.550671	0.0425864	-1.00983	0.00185082	Trib3	1.56334	4.07016e-11	1.63967	4.07522e-18	0.755224	0.00477846	Mup10	1.66262	3.22084e-05
162	Txlnb	1.43637	5.09224e-08	Rims3	0.963706	0.0423382	Nr1h4	2.27169	8.53305e-16	Ptpn4	-0.567478	0.0436939	-0.75575	0.0197799	Trim59	1.55358	2.6054e-06	1.25258	1.74136e-05	1.26489	0.000760636	Cth	1.65287	4.59718e-05
163	Apoa4	1.42471	1.39533e-05	Serpinf1	0.960756	0.0253711	Rgn	2.25574	3.88839e-07	Hecw2	-0.578733	0.00174175	-0.501799	0.00531091	Nuf2	1.54839	0.000390297	1.33521	0.0106597	1.52692	1.39e-05	Xkr5	1.65189	0.00867595
164	Birc5	1.41907	0.0025316	Traf1	0.959903	0.00528361	Mxd3	2.24914	2.54092e-09	Pard3b	-0.622856	0.000463486	-0.636802	0.000472318	Pir	1.5447	0.00080624	1.67582	0.000489894	ns	ns	Mbl1	1.65121	0.00770631
165	Agmat	1.41543	0.0457617	E2f1	0.959864	0.002382	Pstpip2	2.24689	1.28822e-09	Myzap	-0.623258	1.42815e-05	-0.493151	0.036504	Uhrf1	1.52933	7.56219e-06	1.60744	0.000591515	1.17077	0.00193907	Serpina1a	1.65011	1.47875e-07
166	Ska1	1.41143	0.0013818	Pdgfc	0.950939	0.00501516	Kif11	2.24566	1.2257e-07	Hdac1	-0.654362	1.62963e-05	-0.478553	0.00613917	Ccne1	1.52678	0.00173792	1.7194	0.0112503	ns	ns	Syce1	1.64215	0.0008731
167	Inka2	1.40936	0.000218512	Serf1	0.949987	0.0101709	Hamp	2.23846	0.013022	Mertk	-0.665766	0.0139947	-0.611714	0.000459033	Ddias	1.5231	0.00289595	ns	ns	1.35617	0.00107038	Gltpd2	1.63506	6.2729e-05
168	Tslp	1.40675	0.000552715	Ect2	0.947536	0.00404428	Nipsnap1	2.2339	1.54758e-07	Col13a1	-0.669494	0.000757178	-0.572488	0.00144974	Sec31b	1.52043	2.94313e-09	1.94947	2.36177e-15	ns	ns	Gjb1	1.63299	0.00151861
169	Psrc1	1.40495	0.0425864	Dlgap5	0.945299	0.0173376	Keg1	2.22833	0.00175147	Acp6	-0.700436	4.83098e-05	-0.652649	0.000310018	Pxmp2	1.51806	1.72244e-07	0.861651	0.000763313	ns	ns	Tube1	1.6273	0.0012326
170	Cenpf	1.4038	0.000202845	Anln	0.935	0.000391597	Me1	2.22251	1.23542e-08	Cyp27a1	-0.701336	0.0157986	-0.497041	0.0228149	Cdca2	1.51758	0.000418831	ns	ns	1.07117	0.0367408	Gcnt1	1.62014	0.000885578
171	Aldob	1.40277	4.13882e-09	Nusap1	0.926738	0.000241154	Tmie	2.21769	4.84842e-05	Gan	-0.733237	0.0305861	-0.770404	0.0349183	Clec12a	1.51633	3.09973e-08	0.463438	0.0346481	1.14003	0.00185195	Serpina1b	1.61423	9.31629e-05
172	A4galt	1.4027	1.15816e-06	Kcnj8	0.923231	0.0206975	Serpina1c	2.21573	2.16077e-08	Insr	-0.810243	0.0280504	-1.10769	2.28e-05	Gpx3	1.4986	0.000598994	ns	ns	1.63938	8.09e-08	Ugt2b1	1.60917	0.000251279
173	Clu	1.40092	4.21332e-05	Mycn	0.918885	0.00617172	Ifi209	2.20181	2.90831e-10	Asb4	-0.887202	2.83797e-05	-0.779354	0.0068083	Ccdc148	1.49627	3.1831e-05	ns	ns	1.18782	0.00243943	Cd80	1.60465	0.00371773
174	Slamf8	1.40068	0.00213795	Arhgap11a	0.907599	0.0120006	Sec16b	2.20154	1.01294e-06	Setd6	-0.917904	0.0227349	-1.41192	0.000202911	Knstrn	1.49436	3.21693e-05	1.28118	8.01541e-05	1.17976	1.21e-06	Lrrc25	1.60388	0.000769643
175	Slc25a13	1.4004	7.2164e-08	Fblim1	0.906721	0.0206975	C1qtnf9	2.20154	1.98284e-07	Rab36	-0.928238	0.0225673	-0.982333	0.0396504	S1pr4	1.49334	1.66713e-10	1.59041	2.51696e-12	ns	ns	Echdc3	1.60148	0.00411002
176	Rad54b	1.39774	0.00153747	Bst2	0.899312	0.00925592	Ass1	2.19974	2.9276e-07	Cytip	-0.971106	0.000961738	-0.786836	0.0382675	Lcp1	1.49102	1.79717e-05	0.771919	0.0151216	ns	ns	Orm1	1.59999	0.000769643
177	Kif15	1.39739	0.00241909	Ifi204	0.898351	0.00519234	Akr1c6	2.19947	2.75046e-05	Tssk6	-1.02457	0.0215893	-1.06019	0.0383297	Sgo1	1.48592	4.07197e-06	1.32652	0.00510045	ns	ns	Fut4	1.5982	0.00364062
178	Tmem255a	1.391	3.00735e-05	Angpt2	0.897884	2.55e-05	Ppargc1a	2.19723	8.89555e-06	Il13ra2	-1.0423	3.32572e-06	-0.662527	0.0377762	Rrm2	1.48244	4.11849e-05	1.08729	0.0140045	1.00677	0.0100815	Cyp2d26	1.57687	0.000212257
179	Lrrc3	1.38849	5.15247e-05	Sox12	0.894839	0.00824955	E2f8	2.19702	0.000704307	Adamts14	-1.05204	0.00089758	-0.763518	0.0417643	Pbk	1.48215	0.000249007	1.25482	0.0103142	1.06729	0.00485629	Ahcy	1.57571	3.10365e-06
180	Hmmr	1.38795	0.0297051	Tlr12	0.891406	0.0245943	Ska1	2.19132	2.60799e-06	Cd209b	-1.0674	5.56161e-07	-0.69368	0.00728612	Brca1	1.48157	0.000598994	1.23299	0.0483332	ns	ns	Aldh8a1	1.57568	1.18364e-05
181	Plau	1.3849	0.00122034	Ccna2	0.887038	0.00557813	Gpm6a	2.17998	5.6227e-11	Ntn1	-1.08198	0.00725031	-1.00207	2.79e-05	Tubb1	1.48051	1.68871e-05	1.32182	8.05151e-05	ns	ns	Cyp4a12a	1.57068	0.00968221
182	Cerkl	1.37036	0.0172334	Arl11	0.885009	0.0428919	Pcbd1	2.17766	6.03729e-10	Ufsp1	-1.09977	0.0130933	-1.35958	0.00181096	Asf1b	1.4788	0.0042933	ns	ns	1.19733	0.00184172	Sdc2	1.5604	2.18716e-05
183	Arhgef39	1.36876	0.0150763	Septin4	0.877532	7.5e-08	Upp2	2.16538	0.00292711	Zfp868	-1.14637	8.63e-13	-0.802342	0.00215642	Rassf9	1.47787	0.000272888	1.68909	0.00838632	ns	ns	Pbld2	1.55832	0.000536591
184	Prr11	1.36563	0.00290418	Ccdc89	0.87737	0.0367408	Fahd2a	2.1562	2.92045e-05	Slc2a6	-1.15165	0.00608256	-1.44268	0.00351643	Thrsp	1.47554	1.18466e-14	1.99492	7.29202e-27	ns	ns	Traf3ip3	1.55578	0.00685341
185	Top2a	1.36269	0.00162484	Kif20a	0.872887	9.28e-05	Gipc2	2.15606	1.18075e-11	Slc10a6	-1.15438	0.00728079	-1.54678	0.000190054	Nusap1	1.47325	6.00196e-06	1.19112	0.00647036	0.926738	0.000241154	Krt80	1.55511	0.0054167
186	Ccnb2	1.362	0.00241909	Skida1	0.872144	0.0337844	Bdh1	2.15585	3.10365e-06	Tox2	-1.245	0.00728318	-2.05285	0.000310018	Pafah1b3	1.46671	3.25718e-08	1.05094	0.000409519	ns	ns	Dgat2	1.54104	0.00443431
187	Knl1	1.35516	0.000241495	Stmn1	0.871444	0.00231842	Prodh2	2.1496	6.54888e-06	Alpl	-1.27913	0.0250357	-1.56058	0.00344215	Diaph3	1.46607	2.27556e-05	1.78011	1.37586e-05	1.56529	6.94e-06	Cdc25c	1.53036	0.0302766
188	Sdc1	1.35282	0.000139603	Abca1	0.866862	4.84e-10	Cyp2c29	2.14089	6.42909e-06	Map3k6	-1.28956	0.018767	-1.72172	0.000142783	Fkbp10	1.4653	0.00229157	1.32608	0.00320233	1.31025	0.0056707	Cyp8b1	1.52871	0.00241952
189	Sorbs2	1.34529	0.0191755	Chek2	0.860469	0.00337208	Gdf15	2.1283	0.0101956	Pnp2	-1.29536	0.000286496	-1.30821	0.00121311	Piezo2	1.46052	5.57139e-09	2.53943	1.14762e-11	ns	ns	Cdkn3	1.52156	4.04018e-05
190	Myo7b	1.34495	0.00778311	Derl3	0.854429	0.049057	Edn1	2.11966	3.55278e-07	Fcer1g	-1.37056	1.34415e-19	-0.779808	0.0218086	Kif23	1.45753	0.000248303	ns	ns	0.770391	0.000391597	Slc25a47	1.51635	0.000853221
191	Fam160a1	1.34377	0.000875964	A4galt	0.852821	0.0318892	Cbs	2.11612	5.09588e-07	Mup20	-1.37801	0.00872237	-1.27019	0.0429853	Knl1	1.45637	0.000755295	1.35516	0.000241495	1.03456	0.00454126	Rhox5	1.51278	0.00116041
192	Eepd1	1.34086	2.14797e-10	Rad51	0.852608	0.0218086	Depdc7	2.11108	3.90313e-05	4930432K21Rik	-1.42077	0.00219553	-1.09959	0.0311976	1700001C19Rik	1.45454	0.02917	ns	ns	2.09144	3.02e-05	Stil	1.51083	0.01313
193	Nuf2	1.33521	0.0106597	Angptl7	0.852114	0.023786	Cenpf	2.10933	9.37073e-11	Adat2	-1.44103	0.00123839	-1.6465	0.000142783	Tmem154	1.44712	4.7445e-05	1.69316	1.84706e-05	ns	ns	Marveld2	1.50649	0.037515
194	Glt28d2	1.33316	0.00052951	Ulbp1	0.84283	0.00561541	Mmp13	2.10754	6.70497e-06	Npas2	-1.61125	1.04546e-08	-1.26637	0.0172476	Galnt14	1.4463	0.0423999	1.77064	0.011258	ns	ns	Marc1	1.50177	0.000666418
195	Aspm	1.32749	0.00811682	Clec7a	0.838554	0.0269252	Vill	2.09607	0.0130632	Gucy1b1	-1.62132	1.38074e-08	-0.921246	0.00349541	Espl1	1.4448	0.000332014	1.11101	0.000961738	1.15735	0.000427256	Creb3l3	1.50169	0.000358595
196	Sgo1	1.32652	0.00510045	E2f2	0.837383	0.0447882	Slco1b2	2.09355	7.97059e-05	Fam205c	-1.62552	0.00229983	-1.19275	0.0199035	Gpx8	1.44123	3.26156e-11	1.64234	3.78327e-13	ns	ns	Lilra6	1.49192	0.0138487
197	Fkbp10	1.32608	0.00320233	Plau	0.836559	0.0269252	Kif14	2.09074	0.000704349	Ednrb	-1.80958	0.00101565	-1.75884	0.00140022	Plk1	1.42923	0.000754474	0.953978	0.0216767	ns	ns	Hrg	1.49091	0.000628581
198	Fn3k	1.32248	0.00166245	Pclaf	0.819599	0.00462854	Megf6	2.08602	1.51423e-08	Arap2	-1.83562	1.50165e-10	-0.829043	0.000365217	Stx3	1.42558	2.19445e-11	1.20873	9.03111e-06	ns	ns	Gpt2	1.48459	0.000202793
199	Tubb1	1.32182	8.05151e-05	Ddah1	0.818821	0.0224437	Ppara	2.07781	4.84102e-06	Ccl9	-1.94261	0.000410064	-1.15112	0.0106019	Racgap1	1.4203	1.60508e-06	1.1799	0.000518401	1.08134	0.000348176	Slamf6	1.47832	0.0229722
200	Spag5	1.32182	0.0269584	Zfp493	0.81663	0.0352043	Cblc	2.07642	0.00112761	Toporsl	-2.17714	6.11696e-05	-1.93543	0.00185195	Vegfc	1.41948	8.73022e-12	1.09898	4.00421e-07	ns	ns	Ccsap	1.47553	0.00419416
201	Plcd3	1.32009	0.00089758	Cxxc5	0.812913	0.00889348	Crygn	2.07308	0.00355866	Cd24a	-2.27781	1.22232e-06	-1.73681	0.00239164	Clec4a2	1.41674	0.000143652	ns	ns	1.10378	0.00116613	Ablim3	1.46993	0.0248209
202	Nags	1.31899	0.00461893	Apoc1	0.812863	0.00454126	Inmt	2.07079	4.76098e-09	Cacna1a	-2.31053	2.03102e-08	-1.49335	0.00222829	Gen1	1.41349	0.00289595	1.27275	0.00226581	1.41276	0.000104189	C8b	1.45941	0.004102
203	Prc1	1.31727	0.00521175	Catsper2	0.811044	0.0417643	Cd276	2.07006	8.79216e-05	Ache	-2.41744	3.62663e-06	-2.03674	2e-09	Etnppl	1.40319	0.00912062	1.82425	0.0153923	ns	ns	Trf	1.45598	1.27809e-05
204	Qprt	1.31485	0.000865555	Tnxb	0.806819	0.0494855	Gstt1	2.06793	1.10919e-06	Slc18a1	-3.79795	1.8963e-17	-1.39019	0.0139635	Mal	1.40072	0.00907713	1.12667	0.00382085	1.11283	0.0468085	Cpn1	1.45237	0.00448172
205	Slc43a1	1.31186	0.0194085	Ephx1	0.796181	2.43e-05	Sapcd2	2.04929	0.0168828	Saa3	-4.50494	1.97074e-06	-3.31414	0.00288831	Txlnb	1.39858	0.000432558	1.43637	5.09224e-08	ns	ns	Cfi	1.44655	5.01671e-05
206	Spata13	1.30981	3.07075e-12	Fcrla	0.791524	0.00744953	Echdc2	2.04433	0.000857586						Aspm	1.39847	0.0026175	1.32749	0.00811682	1.58883	0.00137052	Pygl	1.44014	2.65451e-07
207	Pstpip2	1.30854	0.00614159	4930579G24Rik	0.789321	0.0046637	Pimreg	2.04296	1.65389e-06						Bub1	1.39181	0.00116433	1.28433	0.0390996	1.04784	0.00215642	Masp2	1.4307	0.00482678
208	Cdc6	1.30756	0.0327676	Smim24	0.781856	0.00195091	Slc25a13	2.04162	9.94663e-12						Cdca8	1.38956	0.00122417	1.25879	0.0067302	1.05295	0.0161318	Ak4	1.39573	0.0110075
209	Serpina1c	1.30738	0.00757848	Mecom	0.777246	0.0103717	Aldh1b1	2.03848	7.71414e-05						Ccdc92	1.38251	0.00258013	0.989652	0.0368106	ns	ns	Cdk5rap1	1.3896	0.0366593
210	Trim7	1.30534	2.85908e-09	Socs2	0.773567	0.00141246	Baat	2.03234	8.19007e-05						Egfem1	1.38215	3.76078e-05	ns	ns	2.52974	1.36e-09	Erbb3	1.38184	0.0309536
211	Esco2	1.30192	0.0337211	Kif23	0.770391	0.000391597	Slc27a2	2.01913	5.2999e-09						Arl11	1.37376	0.000883636	ns	ns	0.885009	0.0428919	Hist1h1b	1.37435	0.0437971
212	Zfp7	1.30184	0.0235841	Mid1ip1	0.767444	3.9e-05	Scd1	2.01508	1.02679e-12						Slc16a1	1.37365	5.12029e-17	2.27995	4.37569e-22	ns	ns	Azgp1	1.37235	1.16367e-05
213	Iqgap3	1.29486	0.00222396	Ttc41	0.764297	0.0269252	Ccnb2	2.0149	2.89571e-06						Lurap1l	1.37223	1.40574e-08	0.994057	0.0112503	ns	ns	Shroom1	1.35461	0.00147631
214	Gins2	1.29294	0.0189683	Cfap45	0.763418	0.036214	Spc24	2.00449	1.93786e-06						Plat	1.37147	0.000745981	1.62757	0.000179624	ns	ns	Gprin3	1.3503	0.00708272
215	Prkag2	1.28743	2.03365e-08	Entpd1	0.762383	0.00114904	Foxa3	1.99408	0.00179302						Tpx2	1.37047	5.71242e-06	0.989929	0.0221991	0.998384	2.08e-06	Ugt2a3	1.34418	0.0164667
216	Bub1	1.28433	0.0390996	Gstt1	0.762148	0.037633	Krt18	1.99269	0.00155386						Sez6l2	1.37032	3.2507e-05	1.28383	0.00341606	ns	ns	Kcna2	1.34157	0.00395769
217	Sez6l2	1.28383	0.00341606	Pxdc1	0.760629	0.00667835	Aldh1a1	1.98288	5.98389e-08						Eepd1	1.35726	8.06382e-15	1.34086	2.14797e-10	0.500339	0.0420466	Sgol2a	1.33055	3.3124e-05
218	Knstrn	1.28118	8.01541e-05	Trib3	0.755224	0.00477846	Aldob	1.97626	1.81946e-15						Tmem221	1.35716	4.09322e-05	1.26523	0.000451214	ns	ns	Mup14	1.32847	0.000870525
219	Ccnf	1.27905	0.0117072	Pidd1	0.751928	0.0173376	Asgr1	1.97303	7.55341e-09						Cyp2ab1	1.35582	0.00271174	1.75341	0.0464014	ns	ns	Dact1	1.31796	0.000397906
220	Gen1	1.27275	0.00226581	Lmnb1	0.748748	0.0102622	Fbxl2	1.97243	5.49939e-06						Rasa4	1.35513	1.10462e-16	1.66131	4.13589e-17	ns	ns	P2ry12	1.31711	0.00145117
221	Ablim1	1.27226	0.00105247	Ckap2l	0.737111	0.00792533	Apol9b	1.96888	0.00700777						Skida1	1.34265	1.50328e-05	ns	ns	0.872144	0.0337844	H2-DMb1	1.31673	0.00124132
222	Ccn2	1.27001	0.0283181	Tspan13	0.734683	0.0491695	Rgs16	1.96454	0.000761043						Psrc1	1.33005	0.0177893	1.40495	0.0425864	ns	ns	F10	1.31646	0.0141836
223	Cd79b	1.26968	1.81179e-05	Fabp5	0.731375	0.0040596	Cyp2c70	1.96127	0.000360263						Aurkb	1.31779	0.00448172	1.0702	0.0129285	0.964308	0.000784173	Blnk	1.31533	0.000932384
224	Pecr	1.26928	0.00968432	Cd48	0.719935	0.016561	Scd2	1.95566	9.23595e-21						Arhgap11a	1.31723	7.37416e-05	1.19736	0.000312836	0.907599	0.0120006	Angptl3	1.31479	0.00298152
225	Tmem221	1.26523	0.000451214	Mndal	0.718354	0.00617656	Ankle1	1.954	0.00305945						Fam160a1	1.31473	0.002119	1.34377	0.000875964	ns	ns	Shmt1	1.30602	5.01671e-05
226	Pimreg	1.25977	0.00705502	Ddit3	0.70171	0.00715118	Gldc	1.95221	0.00295153						Pclaf	1.3147	4.77737e-05	1.10179	0.0255928	0.819599	0.00462854	Necab1	1.30467	0.0316553
227	Cdca8	1.25879	0.0067302	Abcg3	0.698827	0.0362242	Enpp3	1.9517	0.00468889						Cdc25b	1.31059	1.27459e-05	1.11857	0.000138137	1.16528	4.4e-05	Klrk1	1.29692	0.00107132
228	Slc7a2	1.25533	0.00727202	Tmem87a	0.698183	0.0114796	C4bp	1.95034	0.00462122						Mgat4a	1.30962	1.67629e-05	1.12217	5.28471e-05	ns	ns	Rorc	1.2956	0.0092924
229	Pbk	1.25482	0.0103142	Tk1	0.697703	0.00769923	Ttk	1.94381	5.36381e-08						Nes	1.30792	3.61622e-12	1.01603	0.000752057	0.693193	0.0016438	Gtse1	1.29264	0.00226499
230	Trim59	1.25258	1.74136e-05	Fcna	0.695193	0.0480528	Gls2	1.94056	0.000101544						Angptl7	1.30141	0.00309394	ns	ns	0.852114	0.023786	Serpinf2	1.28041	0.000226779
231	Ncapg	1.25241	0.0485175	Nes	0.693193	0.0016438	Cpb2	1.93719	7.97059e-05						Slc25a2	1.30086	0.000216088	1.19812	0.00267224	ns	ns	Pon1	1.27841	0.0163457
232	Depdc7	1.24954	0.00569039	Scamp5	0.693115	0.00528361	Fam83d	1.93459	5.50995e-07						Pla2g12a	1.29552	7.56012e-06	1.60038	7.11524e-14	ns	ns	Magi1	1.27815	0.00216742
233	Ankle1	1.23832	0.0194881	Emp3	0.684729	0.00700647	Wfdc21	1.92327	1.15295e-08						Fam170b	1.29523	0.000111705	1.23122	0.0327676	1.22909	0.00140949	Ccnb1	1.27579	0.00363076
234	Per2	1.23729	0.0130672	Net1	0.673982	0.0339345	Birc5	1.91667	1.41185e-09						Abcg3	1.29351	0.003478	ns	ns	0.698827	0.0362242	Ttr	1.27435	8.1118e-05
235	Rbp4	1.23525	0.0109516	Tacc3	0.669931	0.0269868	Arhgef39	1.90729	1.91576e-06						Tslp	1.28562	0.010755	1.40675	0.000552715	1.59345	0.0013232	Ces1d	1.27289	0.00328222
236	Brca1	1.23299	0.0483332	Fcgr3	0.669092	0.0374574	Cyp4f18	1.90684	2.00528e-06						Fabp4	1.28056	2.95406e-08	0.779022	0.00211998	1.08602	0.000254473	Cpq	1.27286	2.83124e-07
237	Fam170b	1.23122	0.0327676	Cdk20	0.664297	0.037633	Ms4a7	1.90361	0.000932384						Hspb1	1.27798	0.00765147	0.880975	0.0160232	ns	ns	Msi1	1.2639	0.000834857
238	Ppbp	1.22979	0.00586246	Adk	0.663969	0.0150654	Tdo2	1.90133	3.2507e-05						Ddah1	1.27733	3.36743e-14	1.50205	1.65227e-08	0.818821	0.0224437	Fgd2	1.26039	0.000660392
239	Plekhg3	1.2218	0.0145092	Zfp521	0.648966	0.0495079	Sorbs2	1.8979	2.91653e-05						Cysltr1	1.27704	0.000446517	ns	ns	1.26059	0.00141246	Fam105a	1.25551	0.00283107
240	Mtus2	1.21689	0.0078947	Serpinb6b	0.645664	0.0139212	Emp1	1.89515	1.75034e-08						Lipe	1.27393	3.0352e-11	0.799755	0.00213795	ns	ns	Snrpn	1.25447	0.000134233
241	Spdl1	1.21644	0.000582811	Nsl1	0.641752	0.0035051	Pdzk1	1.89063	9.10671e-05						Apoc1	1.26865	2.13634e-05	ns	ns	0.812863	0.00454126	Adssl1	1.24505	0.00250461
242	Klhdc8a	1.2093	0.000932111	Skp2	0.638441	0.0301387	C9	1.88702	2.48616e-05						Ly6c1	1.2681	0.0387017	1.57315	0.000551589	ns	ns	Shtn1	1.23782	0.000816743
243	Stx3	1.20873	9.03111e-06	Lmnb2	0.63721	0.0010132	Tril	1.88621	0.00278366						Apoa4	1.26212	0.00066895	1.42471	1.39533e-05	ns	ns	Itih2	1.23471	0.000852083
244	Plcd1	1.20788	7.3326e-06	Cit	0.636831	0.0128569	Prc1	1.88193	9.86568e-08						Sh3bgrl2	1.2577	0.00231042	0.826518	0.040924	ns	ns	Pacsin3	1.2262	0.0189569
245	Lss	1.2	0.00394079	Bambi	0.635772	0.000540466	Mat1a	1.88101	3.32213e-06						Lzts1	1.25586	0.00112543	1.06118	0.0014284	ns	ns	Tfr2	1.22597	0.0318337
246	Slc25a2	1.19812	0.00267224	Pole	0.634558	0.0304921	Lipc	1.87005	0.00124066						Rspo3	1.25398	4.20651e-06	0.993717	0.0156381	ns	ns	AI182371	1.22571	0.0196955
247	Casp6	1.19794	2.41883e-14	Spns2	0.634417	0.00909929	Neil3	1.85495	0.000931409						Kif20a	1.24306	0.000625672	0.838208	0.0139126	0.872887	9.28e-05	Strip2	1.22336	0.00711269
248	Arhgap11a	1.19736	0.000312836	C3ar1	0.631063	0.0396935	Nxpe4	1.84266	0.0307674						Glt28d2	1.24142	0.0410774	1.33316	0.00052951	ns	ns	Cep55	1.22103	0.000837297
249	Rab40b	1.19605	0.00122034	Gng2	0.611819	0.00200324	Plin5	1.84216	8.21935e-06						Fblim1	1.23584	7.48856e-07	ns	ns	0.906721	0.0206975	Fgd3	1.2195	0.0174394
250	Cd200	1.19479	0.00410437	Arhgap18	0.610383	0.0064809	Iqgap3	1.83699	2.30437e-06						Fcgr3	1.23505	0.000368113	ns	ns	0.669092	0.0374574	Dctd	1.21535	0.0248599
251	Nusap1	1.19112	0.00647036	Map2k6	0.608742	0.00302002	Dcaf12l1	1.83622	1.13497e-07						Cerkl	1.23136	0.0250925	1.37036	0.0172334	ns	ns	Ahsg	1.21484	0.000164933
252	Cenpe	1.19078	0.0042007	Kif20b	0.600736	0.0269252	Reep6	1.83339	2.55368e-05						Cyp2e1	1.22451	0.00175562	ns	ns	1.07037	0.0348475	Themis2	1.21294	1.06566e-05
253	Chek2	1.19025	1.25581e-05	Gpat3	0.595089	0.036214	Pole	1.82975	4.77977e-19						Ccna2	1.22168	0.0016677	1.01428	0.0144994	0.887038	0.00557813	Thbs1	1.21092	0.004102
254	Ube2t	1.18933	0.0016713	Bgn	0.594225	0.00210215	Clec4b1	1.82944	0.00394765						Kif15	1.22148	0.0431568	1.39739	0.00241909	ns	ns	Mcm10	1.21026	0.0239564
255	Hey1	1.18265	0.00261804	Uba6	0.590958	0.00469838	Mup17	1.82568	1.11015e-07						Esm1	1.22047	0.000129687	1.85608	2.38224e-07	ns	ns	Cyp2f2	1.21025	0.00312582
256	Racgap1	1.1799	0.000518401	B230217C12Rik	0.576339	0.0287251	Rnf17	1.81792	1.38034e-06						Stmn1	1.22013	6.05194e-05	ns	ns	0.871444	0.00231842	Glyctk	1.2052	0.00361557
257	Ttk	1.17838	0.0443678	Gm1673	0.574867	0.0204121	Ctnnal1	1.81764	3.01854e-15						Chp2	1.2132	4.35714e-07	0.891035	4.42322e-05	ns	ns	Hectd2	1.20285	0.0178979
258	Morn4	1.16786	0.000961738	Ttf2	0.574331	0.0246149	Rims3	1.8143	1.28862e-07						Anln	1.20734	0.000931409	1.12599	0.0050614	0.935	0.000391597	Cd86	1.20265	0.00184075
259	Tmem71	1.16646	1.26005e-07	Anxa2	0.567047	0.00174632	Stard10	1.81135	3.23049e-06						Plekhb1	1.20733	5.58177e-05	1.72978	1.02706e-13	ns	ns	Gc	1.19733	5.67344e-05
260	Itga2b	1.16626	1.88216e-05	Acvr1	0.566368	0.00218662	Gm14137	1.80853	2.77937e-10						Cd79b	1.20171	0.00452282	1.26968	1.81179e-05	ns	ns	Cdca3	1.19504	0.0112377
261	Ccr7	1.16033	0.00959624	Cdk2ap2	0.563453	0.0140715	Dtl	1.78959	5.04422e-06						Itpripl2	1.2003	3.10365e-06	0.913372	0.00191033	ns	ns	Hdac9	1.19252	0.0235155
262	Arhgap18	1.15787	1.14762e-11	Uap1l1	0.560877	0.0187427	Dgkg	1.78461	0.0178619						Ccnf	1.19872	0.00650354	1.27905	0.0117072	1.17636	0.00587688	Ces1f	1.18553	0.0237537
263	Aig1	1.14466	7.81713e-05	Man1b1	0.559841	0.0290731	Proz	1.78365	0.00226499						Zfp423	1.18906	0.00028236	0.960354	0.0202086	1.57027	4.34e-06	Apoa2	1.17921	2.66314e-05
264	Htra1	1.14429	1.61833e-05	Vim	0.556777	0.0333321	Onecut1	1.78031	0.0293535						Tst	1.18806	3.76492e-07	0.681207	0.00166245	ns	ns	Hspb8	1.17722	0.0189569
265	Lhx6	1.14131	0.00157238	Trpv2	0.554214	0.0462276	Apoc4	1.77974	2.18145e-06						Rad51	1.18569	0.00395769	1.09126	0.0129063	0.852608	0.0218086	Igf1	1.17695	0.000136668
266	Fah	1.14094	0.0151216	Susd1	0.55185	0.0193914	Rad51ap1	1.77181	0.000816743						Cxxc5	1.18129	2.15178e-09	0.864741	0.00540499	0.812913	0.00889348	Pank1	1.1746	1.30864e-06
267	AU021092	1.13816	8.53598e-06	Prelp	0.549883	0.0285668	Mup6	1.76689	0.00211408						Plcd1	1.18091	8.7901e-13	1.20788	7.3326e-06	ns	ns	Slamf9	1.16179	0.00537373
268	Sgo2a	1.13799	0.00442339	Il18bp	0.548462	0.0228149	Cdca5	1.76674	0.000326315						Ncaph	1.18018	0.000835585	ns	ns	1.24883	4.47e-08	Lilra5	1.15281	0.000212257
269	9930111J21Rik1	1.1337	0.000462452	Aass	0.544441	0.000750002	Capn3	1.76274	2.03419e-16						Adk	1.17982	3.79243e-07	0.720464	0.00783822	0.663969	0.0150654	Rdh7	1.14664	0.00286689
270	Sectm1a	1.13307	0.00641301	Rdx	0.538583	0.00432147	Palmd	1.76146	4.04018e-05						Phf19	1.16817	0.000816743	0.680881	0.0236375	ns	ns	Ddc	1.14208	0.0417314
271	Mal	1.12667	0.00382085	2810006K23Rik	0.535567	0.00889348	Cdca7l	1.75976	1.28862e-07						Cd48	1.15486	0.00278921	ns	ns	0.719935	0.016561	Ly86	1.14118	0.00296863
272	Anln	1.12599	0.0050614	P2ry10b	0.528567	0.0223846	Top2a	1.75183	4.56648e-06						Sesn3	1.15431	0.00251541	0.925269	0.0220817	ns	ns	Ces1c	1.1381	0.0238448
273	Mgat4a	1.12217	5.28471e-05	Cysltr2	0.527607	0.0425763	Ncapg	1.75178	0.000112288						Tk1	1.15053	0.00139658	1.03902	0.023471	0.697703	0.00769923	Mup3	1.13676	0.000195451
274	Ckap2	1.11919	0.00869129	Kit	0.510868	0.0383297	Ifi213	1.74892	2.38037e-08						Hjurp	1.14907	0.0178953	ns	ns	1.1445	0.0260471	Cd5l	1.13289	0.000245736
275	Cdc25b	1.11857	0.000138137	Abcg1	0.508785	0.00239164	Pipox	1.74744	8.5284e-05						Smim24	1.14781	1.35007e-10	0.569241	0.039087	0.781856	0.00195091	1810011H11Rik	1.12925	0.0189008
276	Rflnb	1.11782	0.0289628	Rcn3	0.504049	0.00189641	Slc43a1	1.74323	0.00119845						Spdl1	1.14725	0.000968863	1.21644	0.000582811	ns	ns	Rab27b	1.12536	0.0417314
277	Espl1	1.11101	0.000961738	Gab1	0.501131	0.0169543	Mki67	1.74263	1.63181e-05						Ccl24	1.14415	0.0141798	ns	ns	0.980778	0.00879502	Cadm1	1.12304	0.00119469
278	Traf1	1.10525	1.25016e-07	Eepd1	0.500339	0.0420466	Dusp23	1.74235	8.22991e-12						Dlgap5	1.14364	0.0152039	ns	ns	0.945299	0.0173376	Pla2g4a	1.11746	0.00185846
279	Cenpm	1.10286	0.0272846	Ahnak	0.499301	0.031601	Gsta3	1.74128	0.000146223						Axl	1.14295	4.39291e-06	0.51727	0.00341907	ns	ns	Nudt7	1.11309	5.46286e-05
280	Pclaf	1.10179	0.0255928	Spats2l	0.499156	0.0105527	Esco2	1.73883	0.000465308						Sectm1a	1.14185	0.00975429	1.13307	0.00641301	1.24559	0.00528361	Myo1b	1.11193	6.88684e-05
281	Vegfc	1.09898	4.00421e-07	Hspa12b	0.494299	0.0453544	Cenpm	1.72841	2.49733e-05						Tyro3	1.14155	1.65816e-05	0.890874	0.000374085	ns	ns	Hk3	1.10764	0.000804199
282	Iqub	1.09749	0.00337645	S100a11	0.493518	0.0188879	Agxt2	1.72707	0.000374573						Ripor2	1.1406	0.000639866	1.44234	8.09787e-05	ns	ns	H2-DMa	1.10633	0.00296203
283	Ly6f	1.09535	0.0197501	Tmsb4x	0.491648	0.0046543	Prr11	1.72483	3.90227e-06						Pdgfc	1.1395	0.0125265	ns	ns	0.950939	0.00501516	Mag	1.10505	0.0115656
284	Serinc3	1.09377	2.67842e-08	Slc35b3	0.49088	0.00124931	Apoc3	1.72448	1.33679e-08						Fanca	1.13648	0.000220801	0.975281	0.0093002	ns	ns	Errfi1	1.0996	0.00621057
285	Pigz	1.09353	0.0374854	S100a10	0.476022	0.0454586	Bend6	1.71371	0.00278214						Ace	1.11982	0.000319159	0.883585	0.0419748	ns	ns	Kcne3	1.09633	0.0226649
286	Rad51	1.09126	0.0129063	Jpt2	0.471006	0.025064	Apol10b	1.70229	0.0013078						Gstt3	1.11939	0.000218639	1.02304	6.10225e-06	ns	ns	Tusc1	1.08757	0.0044681
287	Rrm2	1.08729	0.0140045	Slc39a8	0.470496	0.0152825	Tec	1.7012	1.17772e-05						Cdk1	1.11816	0.000367172	0.824206	0.012482	ns	ns	Rtn4rl1	1.08707	0.0281813
288	Cd14	1.08614	2.00859e-05	Car8	0.469884	0.0404404	Pid1	1.69944	2.48905e-07						Cdc6	1.11328	0.025706	1.30756	0.0327676	ns	ns	Serpinb8	1.08575	0.0164667
289	Cfap45	1.07976	3.25817e-05	Gypc	0.46906	0.0092593	Ociad2	1.69417	0.000593647						Serinc3	1.11275	3.05174e-07	1.09377	2.67842e-08	ns	ns	Alb	1.08504	0.00101871
290	Akr1e1	1.07948	0.0137207	Fam49a	0.466075	0.0393654	Cks1b	1.69201	1.47262e-06						Mtus2	1.11161	0.00139065	1.21689	0.0078947	ns	ns	Pak1	1.08282	0.0034196
291	Olfr920	1.07665	0.0303371	Zfp367	0.462127	0.013998	Mup13	1.686	0.000134274						Aurka	1.10804	0.000816743	0.695399	0.0457564	ns	ns	Rhoh	1.07966	0.00087684
292	Igfbp2	1.07432	0.0189076	Rnf145	0.455882	0.0147865	Bmp4	1.68471	7.97034e-05						Gja5	1.10628	0.00320081	1.48872	0.000376923	ns	ns	Scimp	1.07368	0.0013078
293	Dnaaf3	1.07111	0.00576359	Fam214a	0.44206	0.0479584	Hmmr	1.6821	0.00964852						Kif2c	1.10457	0.0177893	ns	ns	1.14417	0.00215642	Selplg	1.07285	6.08662e-05
294	Aurkb	1.0702	0.0129285	Lsm10	0.437133	0.0410992	Ckb	1.67925	1.15295e-08						Ube2t	1.10126	0.0115656	1.18933	0.0016713	1.29314	0.000166001	Apobr	1.07208	0.00812164
295	Cdc20	1.06871	0.000544803	Flot2	0.420911	0.0340407	Mns1	1.67598	0.00335028						Cenpn	1.0952	0.0159837	0.887945	0.029351	ns	ns	Clec4f	1.06162	0.000924677
296	Eif3j2	1.0669	0.00103534	Maged2	0.40124	0.0228583	Gbp2b	1.67587	0.00019137						Tlr12	1.0852	0.000528987	ns	ns	0.891406	0.0245943	Rac3	1.057	0.0196955
297	Lpl	1.06592	3.54318e-06	Ece1	0.399502	0.0420933	Cisd3	1.67548	1.91649e-05						Ndc80	1.08492	0.000482678	0.910343	0.00172776	ns	ns	Acot4	1.05439	0.0125882
298	Pidd1	1.06495	0.00219553	Cdc42se1	0.389061	0.0397473	Nags	1.67444	0.00107132						Arhgap18	1.08092	3.25718e-08	1.15787	1.14762e-11	0.610383	0.0064809	Ntn4	1.04954	0.000171657
299	Lzts1	1.06118	0.0014284	Wbp1l	0.386634	0.0374761	Gstm6	1.67286	0.0214677						Casp6	1.08058	2.54092e-09	1.19794	2.41883e-14	ns	ns	Ccr5	1.04843	0.0137042
300	Tnfrsf10b	1.05981	0.00386197	Rhoj	0.384452	0.00983946	Nt5e	1.6701	8.1118e-05						Sdc1	1.08004	0.0200368	1.35282	0.000139603	ns	ns	Grik4	1.04636	0.00695208
301	Nipsnap1	1.05892	0.0316796	Frmd4a	0.378503	0.037633	Rnf180	1.66759	5.64283e-05						Clec7a	1.07722	0.00922144	ns	ns	0.838554	0.0269252	Fgl2	1.0456	0.00175758
302	Tob2	1.05639	5.29295e-05	Lpcat3	0.377063	0.0188879	Fetub	1.66713	1.00087e-08						Slc45a4	1.06666	0.00395769	0.85218	0.00873298	ns	ns	Ptprj	1.04114	0.00323944
303	Cish	1.05359	0.000197695	Fam45a	0.37229	0.0415383	Mup10	1.66262	3.22084e-05						Net1	1.06223	1.06545e-05	0.895912	1.79537e-05	0.673982	0.0339345	Ppfibp2	1.03883	0.00537373
304	Hells	1.05212	0.000765114	Srebf1	0.368224	0.0300769	Fam57b	1.66162	2.63568e-10						Tob2	1.05354	2.83124e-07	1.05639	5.29295e-05	ns	ns	Ankrd55	1.03334	0.0230991
305	Pafah1b3	1.05094	0.000409519	Il10rb	0.363385	0.029085	Ckap2	1.6599	1.36729e-05						Plp2	1.03953	0.00395769	1.54221	0.00349292	ns	ns	Atp13a3	1.03098	7.18391e-05
306	Procr	1.04827	5.61773e-06	Exoc6	0.355091	0.0313696	Kcnk5	1.65854	0.000465308						Ccdc88c	1.03195	6.12824e-10	1.03086	1.67594e-10	ns	ns	Ugt2b36	1.02938	0.0151925
307	Clspn	1.04691	0.000873961	Adgrl4	0.305892	0.0440695	Cth	1.65287	4.59718e-05						Alcam	1.03135	0.0287273	1.60579	0.0182136	1.58612	8.34e-05	Gsta4	1.02904	0.0175091
308	6720489N17Rik	1.04443	0.0470173	Ubn1	-0.381469	0.0280727	Xkr5	1.65189	0.00867595						Srd5a1	1.03123	0.0128702	0.854623	0.0483332	ns	ns	Prune2	1.02901	0.0217491
309	Tk1	1.03902	0.023471	Bicd2	-0.398489	0.0429853	Mbl1	1.65121	0.00770631						Eif3j2	1.02958	0.0013078	1.0669	0.00103534	ns	ns	Gpt	1.02872	0.00396697
310	Gm12185	1.03641	0.0308307	Taf1	-0.40683	0.0300769	Serpina1a	1.65011	1.47875e-07						Clspn	1.0292	0.000556694	1.04691	0.000873961	ns	ns	Scp2	1.01795	1.63107e-06
311	H2-Q7	1.03336	0.00768847	Rasa2	-0.41014	0.0362242	Rida	1.64704	5.57139e-09						Kcnj2	1.0255	0.000547097	0.836403	0.0154799	ns	ns	Lpxn	1.01751	0.00486675
312	Ccdc88c	1.03086	1.67594e-10	Mtmr12	-0.426983	0.0441182	Cavin3	1.64564	8.81046e-05						Psme2b	1.02518	0.000517057	0.960376	0.00925296	ns	ns	Trpm2	1.0156	0.00157989
313	Zbp1	1.02495	0.012482	Fam160b2	-0.435489	0.0309193	Slc52a3	1.64311	2.16077e-08						Cdc42ep3	1.02379	1.54458e-10	0.990279	4.53601e-07	ns	ns	Cd33	1.01458	0.0463271
314	Zfpm2	1.02369	0.0112503	Cdk12	-0.436445	0.036214	Syce1	1.64215	0.0008731						Sugct	1.02145	0.00180661	0.724663	0.0177083	ns	ns	Hsph1	1.01453	0.0440407
315	Gstt3	1.02304	6.10225e-06	Apbb2	-0.4377	0.0375036	Traf1	1.63658	2.48623e-14						Ppbp	1.01712	0.00650628	1.22979	0.00586246	ns	ns	Arhgap19	1.014	1.10116e-05
316	Mpst	1.02015	0.0191031	Fam167b	-0.451359	0.0191161	Rad54b	1.63573	7.18391e-05						Spry1	1.01385	5.31909e-05	0.817383	0.0114797	ns	ns	Naip5	1.01321	0.00421184
317	Troap	1.01679	0.0207532	Susd6	-0.464248	0.0476758	Gltpd2	1.63506	6.2729e-05						Bst2	1.01134	0.000186521	0.974375	0.00089758	0.899312	0.00925592	Phlda3	1.01273	0.0287731
318	Nes	1.01603	0.000752057	Ndrg1	-0.464689	0.0272104	Cmtm2b	1.63323	0.00010335						Trim7	1.00995	5.27752e-05	1.30534	2.85908e-09	ns	ns	Dock11	1.0113	0.00107559
319	Ccna2	1.01428	0.0144994	Cyp4f13	-0.469417	0.0357646	Gjb1	1.63299	0.00151861						Itgb7	1.00439	7.66615e-05	1.57897	8.26679e-22	ns	ns	Ctsh	1.00981	0.000136668
320	Chchd10	1.01379	0.0112137	Rbak	-0.474346	0.0179408	Tube1	1.6273	0.0012326						Slc27a3	1.00237	0.000196615	1.00904	0.00368141	ns	ns	Parpbp	1.00601	0.0132263
321	Lrrc18	1.00989	0.00136745	Hdac1	-0.478553	0.00613917	Ccdc91	1.62378	1.23649e-10						Ect2	1.00231	0.00175151	ns	ns	0.947536	0.00404428	Tuba4a	1.00229	0.0032868
322	Carmil1	1.00977	0.00829642	Dennd3	-0.481904	0.028179	Ube2c	1.62242	4.73218e-07						Spata13	0.9954	1.80738e-09	1.30981	3.07075e-12	ns	ns	Clec4a3	1.00172	0.0043013
323	Cdca5	1.00971	0.0221991	Mpv17l2	-0.490214	0.0292687	Gcnt1	1.62014	0.000885578						Procr	0.993304	0.000968863	1.04827	5.61773e-06	ns	ns	Syt15	1.00076	0.0395766
324	Slc27a3	1.00904	0.00368141	Cerk	-0.490412	0.0214	Cx3cr1	1.6145	0.00274698						Lrrc18	0.993137	0.000628581	1.00989	0.00136745	ns	ns	Aif1	0.997208	0.00134015
325	Cdt1	1.00102	0.000279231	Tmem260	-0.490997	0.017054	Serpina1b	1.61423	9.31629e-05						Cap1	0.991075	0.00443984	0.901057	0.0169052	ns	ns	Hck	0.996702	0.00238449
326	Ces2e	1.00081	6.03069e-12	Myzap	-0.493151	0.036504	Rbp4	1.6142	6.71118e-07						Gins2	0.990727	0.00867595	1.29294	0.0189683	ns	ns	Kctd4	0.996634	0.00180976
327	Armc3	0.996429	0.0153229	Denn2b	-0.49571	0.0287251	Ugt2b1	1.60917	0.000251279						Zbp1	0.986393	0.0164667	1.02495	0.012482	ns	ns	Tlr8	0.994899	0.0152039
328	Tbc1d10c	0.9951	0.0178035	Cyp27a1	-0.497041	0.0228149	Cd80	1.60465	0.00371773						Sox12	0.982323	0.00964852	ns	ns	0.894839	0.00824955	Selenbp1	0.994625	0.00242197
329	Chaf1b	0.995045	9.53913e-05	Nostrin	-0.500343	0.00794331	Lrrc25	1.60388	0.000769643						Lhx6	0.978274	0.00016022	1.14131	0.00157238	ns	ns	Cenph	0.988636	0.0282268
330	Lurap1l	0.994057	0.0112503	Hecw2	-0.501799	0.00531091	Echdc3	1.60148	0.00411002						Htra1	0.977014	0.00141748	1.14429	1.61833e-05	ns	ns	C1qc	0.988606	0.0160775
331	Rspo3	0.993717	0.0156381	Atp8a1	-0.505389	0.0139574	Orm1	1.59999	0.000769643						Sema4a	0.967113	0.00163206	1.51181	4.74798e-07	ns	ns	Mastl	0.98855	0.00682396
332	Mrpl16	0.993372	0.000105179	Slc9a9	-0.506382	0.0197901	Cenpe	1.59879	3.47543e-06						Brip1	0.962999	0.0143241	0.853502	0.0315102	ns	ns	Nrg1	0.987742	0.00573926
333	Ptprr	0.991389	0.0281536	Khdrbs1	-0.511856	0.0180535	Elovl2	1.59866	0.000816743						Filip1l	0.955379	1.06566e-05	0.961484	0.000591813	ns	ns	Pcolce2	0.984912	4.50093e-05
334	Cdc42ep3	0.990279	4.53601e-07	Rad18	-0.514526	0.00372647	Fut4	1.5982	0.00364062						Cdt1	0.953457	0.00017245	1.00102	0.000279231	ns	ns	Sulf1	0.983533	0.0423999
335	Tpx2	0.989929	0.0221991	Ankrd44	-0.515017	0.022151	Pigz	1.59544	0.000603704						Tacc3	0.95283	0.000800504	0.934412	0.0093002	0.669931	0.0269868	C1qa	0.98117	0.001892
336	Ccdc92	0.989652	0.0368106	Ces2e	-0.519929	0.00439179	Troap	1.59051	0.00790479						Asns	0.952158	0.0110127	0.600146	0.0478335	ns	ns	Slc28a2	0.980996	0.0216515
337	Gbp6	0.987135	0.00999608	Spryd7	-0.523372	0.00134237	Cyp2d26	1.57687	0.000212257						Ifi204	0.948864	3.79245e-07	0.855769	3.80444e-06	0.898351	0.00519234	Slc1a2	0.975507	0.0251062
338	Ifi209	0.976015	0.0132256	Lrrc8c	-0.529625	0.0228583	Ahcy	1.57571	3.10365e-06						Hpn	0.947644	5.31895e-05	0.655364	0.0140579	ns	ns	Rassf4	0.973217	0.00200291
339	Fanca	0.975281	0.0093002	Cluh	-0.532874	0.00165694	Aldh8a1	1.57568	1.18364e-05						H2-Q10	0.947441	0.0255907	1.47836	0.00424528	ns	ns	Samsn1	0.971735	0.00269898
340	Spns2	0.974658	1.09527e-06	Fmnl2	-0.535112	0.0280727	Cyp4a12a	1.57068	0.00968221						Tbx4	0.943413	0.0480762	ns	ns	1.35753	0.0216957	Tkfc	0.96968	1.88701e-05
341	Bst2	0.974375	0.00089758	Plpp3	-0.53771	0.00925592	Melk	1.56771	0.000573725						Map4k2	0.936944	3.34537e-07	0.538752	0.0458542	ns	ns	Plbd1	0.966608	0.017914
342	Gpd1	0.973127	0.029351	Irf8	-0.539196	0.016561	Cdc20	1.56411	1.87427e-06						Tmem71	0.936718	1.20784e-06	1.16646	1.26005e-07	1.00161	0.000114683	Cd68	0.965425	0.00120685
343	Chac1	0.97301	0.00219289	Hipk2	-0.54082	0.000583781	Trib3	1.56334	4.07016e-11						A4galt	0.931751	0.0409305	1.4027	1.15816e-06	0.852821	0.0318892	Kif22	0.964934	0.00975429
344	Fancd2	0.967742	0.0368106	Antxr2	-0.543683	0.0128569	Sdc2	1.5604	2.18716e-05						Chek2	0.916702	0.000130412	1.19025	1.25581e-05	0.860469	0.00337208	Adgre1	0.96433	0.00614344
345	Filip1l	0.961484	0.000591813	Mbd1	-0.543843	0.0223846	Pbld2	1.55832	0.000536591						Il18bp	0.916365	0.00023848	ns	ns	0.548462	0.0228149	Phyh	0.963481	5.53284e-05
346	Grk5	0.960629	0.0130355	Ppfia2	-0.544037	0.00207837	Traf3ip3	1.55578	0.00685341						Hey1	0.908446	0.0132271	1.18265	0.00261804	ns	ns	Myo1f	0.957415	0.00141748
347	Psme2b	0.960376	0.00925296	Mark4	-0.547528	0.00521128	Krt80	1.55511	0.0054167						Tmsb10	0.90402	3.32213e-06	0.834491	0.000305744	1.01321	3.27e-06	Slc16a7	0.955559	0.0168168
348	Zfp423	0.960354	0.0202086	Btaf1	-0.548438	0.0287251	Trim59	1.55358	2.6054e-06						Plcd3	0.903815	0.000742042	1.32009	0.00089758	1.12656	1.42e-05	Pld4	0.955455	0.00308057
349	Aim2	0.956467	3.82789e-07	Gdpd5	-0.553339	0.0072172	Nuf2	1.54839	0.000390297						Spns2	0.902328	4.28019e-06	0.974658	1.09527e-06	0.634417	0.00909929	Srgap3	0.954894	0.0282268
350	Plk1	0.953978	0.0216767	Relb	-0.55761	0.0163129	Pir	1.5447	0.00080624						Gmnn	0.894372	0.000564577	0.820202	1.11601e-05	ns	ns	Btk	0.954493	0.00839765
351	Kif20b	0.952553	0.00516093	Arrdc2	-0.559922	0.0140715	Dgat2	1.54104	0.00443431						Tlcd1	0.892047	0.0299225	ns	ns	1.03228	0.0217654	Atf5	0.945563	1.25158e-05
352	Zik1	0.945225	0.00170999	Rbbp9	-0.56089	0.00454126	Cdc25c	1.53036	0.0302766						Itga2b	0.888247	2.02918e-06	1.16626	1.88216e-05	ns	ns	Rragd	0.944045	0.0233024
353	Ercc6l	0.939282	0.0294424	Lrmda	-0.563285	0.0112581	Uhrf1	1.52933	7.56219e-06						Pidd1	0.886171	0.019137	1.06495	0.00219553	0.751928	0.0173376	Serpinc1	0.942232	0.0112005
354	Chn2	0.938301	0.00220805	Slc41a3	-0.565492	0.00454126	Cyp8b1	1.52871	0.00241952						Ckap2l	0.885381	0.00255096	ns	ns	0.737111	0.00792533	Sash3	0.940375	0.0104527
355	Tigd3	0.935161	0.0241005	E130308A19Rik	-0.566941	0.013201	Ccne1	1.52678	0.00173792						Relt	0.881566	0.0145096	0.829548	0.024187	ns	ns	Casz1	0.940372	0.000858587
356	Folr1	0.935122	0.00170999	Emilin1	-0.568911	0.00141246	Ddias	1.5231	0.00289595						Chn2	0.880823	0.0204539	0.938301	0.00220805	ns	ns	Pttg1	0.94	0.00395769
357	Tacc3	0.934412	0.0093002	Col13a1	-0.572488	0.00144974	Cdkn3	1.52156	4.04018e-05						Maff	0.880227	0.0052773	0.862399	0.00788236	ns	ns	Naip6	0.939557	0.0156823
358	Dcst1	0.933401	0.0421079	Hras	-0.585509	0.00923711	Sec31b	1.52043	2.94313e-09						Cd14	0.872899	0.000998624	1.08614	2.00859e-05	ns	ns	Acot1	0.935366	0.0304802
359	Ccne2	0.933204	0.00451053	Rrp12	-0.605476	0.0313696	Pxmp2	1.51806	1.72244e-07						Cmbl	0.866663	0.000907591	0.906113	0.000164428	ns	ns	Folr2	0.934127	0.0050288
360	Sesn3	0.925269	0.0220817	Neu3	-0.605585	0.003843	Cdca2	1.51758	0.000418831						Tnxb	0.866564	0.00357545	0.871833	0.00393573	0.806819	0.0494855	Ptk2b	0.932639	0.00187336
361	Jag2	0.925084	0.0300111	Mertk	-0.611714	0.000459033	Slc25a47	1.51635	0.000853221						Aprt	0.861692	0.000341191	0.622398	0.0205438	ns	ns	Ifi205	0.931836	0.0143241
362	Scd2	0.923305	8.03903e-05	Sergef	-0.613454	0.0191161	Clec12a	1.51633	3.09973e-08						Trip13	0.858584	0.0452539	0.872193	0.0346246	ns	ns	Zfp385a	0.927171	0.0274685
363	1810055G02Rik	0.918014	0.00725031	Plpp1	-0.623469	1.42e-05	Rhox5	1.51278	0.00116041						Mndal	0.850374	1.59296e-07	0.798813	1.37586e-05	0.718354	0.00617656	H2-Ab1	0.92701	0.0206736
364	Rnd3	0.916614	0.00257951	Slc6a6	-0.623524	0.0141832	Stil	1.51083	0.01313						Tigd3	0.843674	0.0446651	0.935161	0.0241005	ns	ns	Nfam1	0.926272	0.000513468
365	Itpripl2	0.913372	0.00191033	Pnp	-0.626646	0.026984	Marveld2	1.50649	0.037515						Tnfrsf10b	0.842988	0.0393816	1.05981	0.00386197	ns	ns	Ly6g6e	0.925668	0.00697838
366	Slfn9	0.911327	0.019394	Mark3	-0.626913	0.0454165	Marc1	1.50177	0.000666418						Chac1	0.841945	0.0139975	0.97301	0.00219289	ns	ns	Btnl2	0.925465	0.000267476
367	Ndc80	0.910343	0.00172776	Lifr	-0.62931	0.0103717	Creb3l3	1.50169	0.000358595						Ldb2	0.833619	2.56754e-08	0.830167	1.28276e-09	ns	ns	Bmf	0.925073	0.00722524
368	Epb41l4a	0.906147	0.0060958	Gsr	-0.631166	0.0116009	Gpx3	1.4986	0.000598994						N4bp3	0.833163	0.0033417	0.892747	5.85785e-05	ns	ns	Gk	0.92453	0.00117777
369	Cmbl	0.906113	0.000164428	Arhgef10l	-0.63222	0.00424	Ccdc148	1.49627	3.1831e-05						Panx1	0.822147	0.00840546	0.830499	0.0371534	ns	ns	Bank1	0.924495	0.0175091
370	Plaat3	0.903246	0.00117561	Thbs2	-0.63273	0.04516	Knstrn	1.49436	3.21693e-05						Itm2b	0.818867	0.000407403	0.625077	0.0385915	ns	ns	Cd74	0.923428	0.00462122
371	Cap1	0.901057	0.0169052	Adgrg1	-0.635759	0.0253711	S1pr4	1.49334	1.66713e-10						Pmf1	0.817606	0.00112233	0.723114	0.0112503	ns	ns	Plpp2	0.921889	0.0192698
372	Pik3ip1	0.896505	0.0078947	Paqr7	-0.636708	0.0187427	Lilra6	1.49192	0.0138487						Plau	0.816826	0.00400501	1.3849	0.00122034	0.836559	0.0269252	Ctsc	0.921053	0.0149769
373	Clba1	0.896352	0.00925296	Pard3b	-0.636802	0.000472318	Lcp1	1.49102	1.79717e-05						Angpt2	0.803979	0.000148237	0.649889	0.000430662	0.897884	2.55e-05	Fbln2	0.917422	0.0190167
374	Net1	0.895912	1.79537e-05	Ipmk	-0.638824	0.00679542	Hrg	1.49091	0.000628581						Mfng	0.792845	0.00107132	0.876315	2.56591e-05	ns	ns	Apoa1	0.915256	0.00298873
375	N4bp3	0.892747	5.85785e-05	Hexim2	-0.644029	0.0431835	Sgo1	1.48592	4.07197e-06						Als2cl	0.784108	9.50171e-08	0.785358	6.14952e-08	ns	ns	G0s2	0.914378	0.0285036
376	Arhgap27	0.891461	9.0802e-05	Usp49	-0.648159	0.0155596	Gpt2	1.48459	0.000202793						Per3	0.783615	0.00848424	0.601771	0.0408132	0.970469	0.00231042	Proc	0.910682	0.0136308
377	Chp2	0.891035	4.42322e-05	Hdx	-0.651657	0.0253711	Rrm2	1.48244	4.11849e-05						Lmnb1	0.783549	0.0152035	ns	ns	0.748748	0.0102622	Kcnab2	0.909263	0.0129614
378	Tyro3	0.890874	0.000374085	Acp6	-0.652649	0.000310018	Pbk	1.48215	0.000249007						Fabp5	0.783328	4.09021e-05	ns	ns	0.731375	0.0040596	Ggact	0.907464	0.0272767
379	Rnd2	0.889261	0.0253023	Noa1	-0.654195	0.0276431	Brca1	1.48157	0.000598994						Folr1	0.778918	0.0104727	0.935122	0.00170999	ns	ns	Ddt	0.906175	0.00238703
380	Cenpn	0.887945	0.029351	Il13ra2	-0.662527	0.0377762	Tubb1	1.48051	1.68871e-05						Slfn9	0.77703	0.00147184	0.911327	0.019394	ns	ns	Fam212b	0.903227	0.00206964
381	Ace	0.883585	0.0419748	Peli2	-0.67495	0.025064	Asf1b	1.4788	0.0042933						Cfap45	0.775438	0.0398969	1.07976	3.25817e-05	0.763418	0.036214	Wfdc17	0.902551	0.0276084
382	Hspb1	0.880975	0.0160232	Nubp1	-0.676388	0.00732231	Slamf6	1.47832	0.0229722						Aim2	0.768041	0.000136412	0.956467	3.82789e-07	ns	ns	Runx1	0.898648	0.0471475
383	Ckb	0.876333	5.51846e-05	Slc7a6	-0.67726	0.0375604	Rassf9	1.47787	0.000272888						Rnd3	0.761	0.0105239	0.916614	0.00257951	ns	ns	Rad51c	0.89757	0.0376375
384	Mfng	0.876315	2.56591e-05	Lck	-0.683154	0.00143056	Thrsp	1.47554	1.18466e-14						E2f1	0.755396	0.0366593	ns	ns	0.959864	0.002382	Hpx	0.892628	0.000621459
385	Gchfr	0.87506	0.00241909	Bmp6	-0.686801	0.0123068	Ccsap	1.47553	0.00419416						C3ar1	0.754708	0.0226937	ns	ns	0.631063	0.0396935	Cybb	0.890897	0.00552679
386	Atp2a3	0.873339	0.017205	Tmem144	-0.688395	0.00302002	Nusap1	1.47325	6.00196e-06						Abca1	0.752108	6.25775e-07	ns	ns	0.866862	4.84e-10	Bco1	0.889941	0.0215025
387	Trip13	0.872193	0.0346246	Cd209b	-0.69368	0.00728612	Ablim3	1.46993	0.0248209						9930111J21Rik1	0.749549	0.0164536	1.1337	0.000462452	ns	ns	Tmem141	0.888317	0.00868983
388	Tnxb	0.871833	0.00393573	Abca2	-0.693953	0.00868312	Pafah1b3	1.46671	3.25718e-08						Dapk2	0.74638	0.00013003	0.637552	0.001219	ns	ns	Pcx	0.879725	0.00617176
389	Gng2	0.871379	4.42322e-05	Fgf1	-0.728657	0.000693811	Diaph3	1.46607	2.27556e-05						Gm1673	0.739678	0.000109952	ns	ns	0.574867	0.0204121	Tpmt	0.878163	0.0274685
390	Il2rg	0.86486	0.012633	Tspan15	-0.734339	0.0201572	Fkbp10	1.4653	0.00229157						Acvr2a	0.735483	2.91306e-07	0.644948	2.0298e-05	ns	ns	Cd163	0.876915	0.0106259
391	Cxxc5	0.864741	0.00540499	Nos3	-0.746783	0.036214	Piezo2	1.46052	5.57139e-09						Cish	0.73504	0.00742029	1.05359	0.000197695	ns	ns	Parvg	0.872736	0.000284198
392	Maff	0.862399	0.00788236	Gpatch3	-0.752025	0.0468998	C8b	1.45941	0.004102						Prkag2	0.732753	0.00336146	1.28743	2.03365e-08	ns	ns	Elf4	0.872353	0.00554991
393	Pxmp2	0.861651	0.000763313	Ptpn4	-0.75575	0.0197799	Kif23	1.45753	0.000248303						AU021092	0.730658	0.00974378	1.13816	8.53598e-06	1.01129	0.00372647	Ppp1r14b	0.872165	0.0427177
394	Art3	0.860453	2.39371e-06	Sipa1l2	-0.758657	0.0454586	Knl1	1.45637	0.000755295						Trpv2	0.724986	0.0307674	0.572817	0.0158212	0.554214	0.0462276	Uprt	0.871839	0.0213484
395	Slc12a7	0.859313	3.21098e-06	Plcb1	-0.761298	0.0128569	Trf	1.45598	1.27809e-05						Ly6e	0.72424	0.00342063	0.566582	0.0375168	ns	ns	Fam19a3	0.868115	0.00198107
396	Ifi204	0.855769	3.80444e-06	Adamts14	-0.763518	0.0417643	1700001C19Rik	1.45454	0.02917						Fcna	0.72119	0.0283903	ns	ns	0.695193	0.0480528	Hoga1	0.867806	0.0114004
397	Srd5a1	0.854623	0.0483332	Gan	-0.770404	0.0349183	Cpn1	1.45237	0.00448172						Aig1	0.718532	0.00409991	1.14466	7.81713e-05	ns	ns	Syk	0.866477	0.0100732
398	Brip1	0.853502	0.0315102	Ptpdc1	-0.775823	0.0252359	Tmem154	1.44712	4.7445e-05						Nlrc3	0.718157	0.0226682	0.756952	0.00707256	ns	ns	Celf2	0.866145	0.00384744
399	Slc45a4	0.85218	0.00873298	Asb4	-0.779354	0.0068083	Cfi	1.44655	5.01671e-05						Socs2	0.716804	0.00113414	0.696954	0.00102381	0.773567	0.00141246	Xylb	0.865229	0.000704877
400	Mms22l	0.849756	0.0214711	Fcer1g	-0.779808	0.0218086	Galnt14	1.4463	0.0423999						Tmsb4x	0.714506	0.000369216	ns	ns	0.491648	0.0046543	Rplp1	0.862536	1.13497e-07
401	Rph3al	0.849066	0.0194881	Cytip	-0.786836	0.0382675	Espl1	1.4448	0.000332014						Kcnj8	0.711797	0.0156545	0.585685	0.0353477	0.923231	0.0206975	Lst1	0.861007	0.00214233
402	Nup43	0.844541	0.00756167	Cd40	-0.791327	0.00378511	Gpx8	1.44123	3.26156e-11						Arhgap33	0.706812	0.0133864	0.710685	0.00548847	ns	ns	Kif19a	0.860974	0.0158989
403	Nlrc5	0.840244	0.0108861	Zfp868	-0.802342	0.00215642	Pygl	1.44014	2.65451e-07						Mrpl16	0.705177	0.0179283	0.993372	0.000105179	ns	ns	B3galnt1	0.859607	0.0484275
404	Kif20a	0.838208	0.0139126	Myl9	-0.813243	0.036214	Nlrp12	1.43236	0.00935121						Arap1	0.703143	1.3792e-06	0.704779	2.71083e-06	ns	ns	Zc2hc1c	0.852032	0.0261461
405	Kcnj2	0.836403	0.0154799	Cyb561	-0.816321	0.00663616	Masp2	1.4307	0.00482678						Haus8	0.701806	0.00399938	0.613706	0.0268819	ns	ns	Fcgr4	0.850344	0.0126253
406	Flot2	0.835217	2.13657e-10	Marcksl1	-0.822579	0.0128569	Plk1	1.42923	0.000754474						Pdzd2	0.701502	0.00119919	0.551771	0.0149254	ns	ns	Grhpr	0.849693	0.000369216
407	Tmsb10	0.834491	0.000305744	Arap2	-0.829043	0.000365217	Stx3	1.42558	2.19445e-11						Cit	0.697795	0.0472789	0.726808	0.000291425	0.636831	0.0128569	Tymp	0.846307	0.00166053
408	Panx1	0.830499	0.0371534	Ptk7	-0.834778	0.0391609	Racgap1	1.4203	1.60508e-06						Ttpa	0.694293	0.00199762	0.507243	0.0074683	ns	ns	Ctss	0.839492	0.01693
409	Ldb2	0.830167	1.28276e-09	Lrrc8b	-0.848245	0.000142783	Vegfc	1.41948	8.73022e-12						Gbp3	0.690245	0.00714606	0.632271	0.039087	ns	ns	Spc25	0.839435	0.0123526
410	Relt	0.829548	0.024187	Cxcr6	-0.875751	0.00258265	Clec4a2	1.41674	0.000143652						Nudt8	0.689705	0.00280481	0.73896	0.00449986	ns	ns	Irf5	0.832553	0.00710631
411	Ldhb	0.829487	3.82789e-07	Mlxip	-0.89102	0.0265522	Gen1	1.41349	0.00289595						Serpinb6b	0.689086	0.00247787	ns	ns	0.645664	0.0139212	Sephs2	0.828339	0.00107132
412	Sc5d	0.827786	0.000541221	Cdk18	-0.895963	0.00244696	Etnppl	1.40319	0.00912062						Smox	0.688681	0.000708768	0.551583	0.0114758	ns	ns	C6	0.824472	0.00795237
413	Sh3bgrl2	0.826518	0.040924	Ptges2	-0.896499	0.046554	Mal	1.40072	0.00907713						Septin4	0.687298	2.68151e-05	ns	ns	NA	7.5e-08	Epm2a	0.824354	0.0309941
414	Rgs12	0.825608	8.22052e-05	H2-Q1	-0.906694	0.0235834	Txlnb	1.39858	0.000432558						Lta4h	0.685282	3.76613e-05	0.717268	6.61304e-06	ns	ns	Igsf6	0.824134	0.0253826
415	Cdk1	0.824206	0.012482	Gucy1b1	-0.921246	0.00349541	Aspm	1.39847	0.0026175						Dnaja4	0.677089	0.0145773	0.769594	0.000109591	ns	ns	Slc25a15	0.823853	0.00590934
416	Prdx3	0.82168	0.000610444	Nphp1	-0.924542	0.000575979	Ak4	1.39573	0.0110075						Dhrs13	0.669777	0.0283903	0.731926	0.00364356	ns	ns	Tyrobp	0.823079	0.0101665
417	Gmnn	0.820202	1.11601e-05	Wnt9b	-0.925815	0.000310018	Bub1	1.39181	0.00116433						Dmd	0.667172	1.3734e-06	0.735152	4.59426e-06	ns	ns	Unc13b	0.817964	0.019246
418	Elovl6	0.819314	0.00317457	Cela1	-0.939758	0.00448374	Cdk5rap1	1.3896	0.0366593						Card10	0.667001	5.55471e-06	0.38492	0.049236	ns	ns	Siglece	0.807035	0.00693746
419	Ccdc69	0.818026	0.0334733	Tex9	-0.940052	0.00245713	Cdca8	1.38956	0.00122417						Rph3al	0.666483	0.0204036	0.849066	0.0194881	ns	ns	Tnfrsf1b	0.804771	0.00617266
420	Jup	0.817681	0.00108954	Shroom2	-0.942018	9.2e-05	Ccdc92	1.38251	0.00258013						Zfp3	0.665701	0.000500354	0.561756	0.012482	ns	ns	Clybl	0.804631	0.0255862
421	Spry1	0.817383	0.0114797	Pik3cb	-0.953596	0.0495494	Egfem1	1.38215	3.76078e-05						Ephx1	0.660813	0.0112071	ns	ns	0.796181	2.43e-05	Ambp	0.801844	0.0212994
422	Fam45a	0.814729	0.00272569	1700017B05Rik	-0.967224	0.0447808	Erbb3	1.38184	0.0309536						Mgll	0.659843	3.32213e-06	0.735507	6.44834e-07	ns	ns	1190007I07Rik	0.801546	0.000158709
423	Rida	0.814108	0.0114758	Rab36	-0.982333	0.0396504	Hist1h1b	1.37435	0.0437971						Nsl1	0.659822	0.0321099	0.505362	0.0278213	0.641752	0.0035051	Hist1h4i	0.799353	0.0294103
424	Col4a3	0.811669	0.0375168	Abcg2	-0.988087	6.98e-05	Arl11	1.37376	0.000883636						Bub1b	0.657004	0.00375981	0.591199	0.0248965	ns	ns	Gpr160	0.796953	0.00735301
425	Rmdn2	0.809501	0.00264279	Ptgis	-0.999761	0.00925592	Slc16a1	1.37365	5.12029e-17						Plekhg5	0.656865	0.00867595	0.619885	0.0131211	ns	ns	Klra2	0.795951	0.00827461
426	Tnfrsf23	0.807005	0.0016128	Ntn1	-1.00207	2.79e-05	Azgp1	1.37235	1.16367e-05						Gchfr	0.646024	0.00141962	0.87506	0.00241909	ns	ns	Ms4a8a	0.794953	0.0357417
427	Scarb1	0.802849	9.41936e-06	Pawr	-1.00256	0.0308819	Lurap1l	1.37223	1.40574e-08						Upp1	0.645075	0.000225582	0.471494	0.0205211	ns	ns	Pilrb1	0.794832	0.00913473
428	Septin6	0.801321	0.0435307	Tiam1	-1.00387	3.9e-05	Plat	1.37147	0.000745981						Scarb1	0.644938	0.000473846	0.802849	9.41936e-06	ns	ns	D16Ertd472e	0.790558	0.00961742
429	Gbp8	0.801288	0.0151296	Fkbp5	-1.00983	0.00185082	Tpx2	1.37047	5.71242e-06						Ldhb	0.636522	0.000267476	0.829487	3.82789e-07	ns	ns	Slc11a1	0.790362	0.0110127
430	Lipe	0.799755	0.00213795	Nfil3	-1.04795	0.0457195	Sez6l2	1.37032	3.2507e-05						Dock9	0.632318	6.41654e-05	0.601411	0.000113103	ns	ns	Ly9	0.790229	0.0171299
431	Mndal	0.798813	1.37586e-05	Tssk6	-1.06019	0.0383297	Eepd1	1.35726	8.06382e-15						Hspa12b	0.627472	0.00271174	ns	ns	0.494299	0.0453544	Cd53	0.789439	0.0196624
432	Cgnl1	0.790992	0.0150315	4930432K21Rik	-1.09959	0.0311976	Tmem221	1.35716	4.09322e-05						Myh10	0.626494	0.0192698	0.574935	0.025592	ns	ns	Ctnnbip1	0.788926	0.0322944
433	Als2cl	0.785358	6.14952e-08	Insr	-1.10769	2.28e-05	Cyp2ab1	1.35582	0.00271174						Micall1	0.624419	0.000245736	0.575799	0.001219	ns	ns	Gstz1	0.78445	0.00425895
434	Fabp4	0.779022	0.00211998	Ifit1bl2	-1.11116	0.0427168	Rasa4	1.35513	1.10462e-16						Prickle3	0.621776	0.00217206	0.631531	0.000509003	ns	ns	Mettl26	0.780353	0.000941826
435	Nck2	0.773013	0.0292455	Ch25h	-1.11892	0.00215642	Shroom1	1.35461	0.00147631						Dbi	0.621352	0.000132259	0.417121	0.0318047	ns	ns	Sox4	0.779659	0.0253463
436	Lcp1	0.771919	0.0151216	Lrp11	-1.13162	0.00850178	Gprin3	1.3503	0.00708272						Susd1	0.61756	0.00997759	ns	ns	0.55185	0.0193914	Pmepa1	0.778991	0.00979894
437	Dnaja4	0.769594	0.000109591	Ccl9	-1.15112	0.0106019	Ugt2a3	1.34418	0.0164667						Bik	0.612928	0.0132543	0.591501	0.0293064	ns	ns	Fcgr1	0.775135	0.0387737
438	Tmem87a	0.762149	0.00618064	Fsd1	-1.15871	0.0340121	Skida1	1.34265	1.50328e-05						Agmo	0.612739	0.00173792	0.553112	0.0303907	ns	ns	C1qb	0.773882	0.0195402
439	Mlf1	0.759873	0.0194582	H2ac18	-1.16497	0.0228917	Kcna2	1.34157	0.00395769						Lrrk2	0.60938	0.00357545	0.628204	0.00462758	ns	ns	Vsig4	0.769762	0.0194411
440	Nlrc3	0.756952	0.00707256	Fam205c	-1.19275	0.0199035	Sgol2a	1.33055	3.3124e-05						Gng2	0.607264	0.00194867	0.871379	4.42322e-05	0.611819	0.00200324	Laptm5	0.767724	0.0122912
441	Rom1	0.743585	0.0314657	Maoa	-1.20595	0.00715118	Psrc1	1.33005	0.0177893						Rab11fip3	0.60674	0.000963126	0.585007	0.00121312	ns	ns	Csf1r	0.764369	0.0103337
442	Nudt8	0.73896	0.00449986	Sgms1	-1.22591	1.42e-05	Mup14	1.32847	0.000870525						Tmem255a	0.604984	0.0337488	1.391	3.00735e-05	ns	ns	Tubb6	0.759445	0.00257287
443	Mgll	0.735507	6.44834e-07	Hsd17b7	-1.23987	0.00016073	Dact1	1.31796	0.000397906						Lama4	0.597104	8.38214e-05	0.630088	4.64246e-06	ns	ns	Foxm1	0.757782	0.0311323
444	Dmd	0.735152	4.59426e-06	Mir7681	-1.25148	0.00948246	Aurkb	1.31779	0.00448172						Jup	0.597023	0.0219143	0.817681	0.00108954	ns	ns	Chaf1a	0.751563	0.0108998
445	Mcm5	0.732462	0.0243198	H2ac19	-1.25392	0.025064	Arhgap11a	1.31723	7.37416e-05						Unc13d	0.594949	0.00848424	0.647458	0.000480689	ns	ns	Nt5dc2	0.75082	0.0126253
446	Dhrs13	0.731926	0.00364356	Npas2	-1.26637	0.0172476	P2ry12	1.31711	0.00145117						Id2	0.594417	0.00135793	0.504404	0.0162045	ns	ns	Samd1	0.746875	0.00428953
447	Cit	0.726808	0.000291425	Mup20	-1.27019	0.0429853	H2-DMb1	1.31673	0.00124132						Flot2	0.590384	0.000314123	0.835217	2.13657e-10	0.420911	0.0340407	Cngb1	0.746529	0.0148024
448	Sugct	0.724663	0.0177083	Nckap5	-1.292	0.0285668	F10	1.31646	0.0141836						Snrpf	0.582011	0.0145758	0.652514	0.00757848	ns	ns	Kif26a	0.745176	0.00735717
449	Pmf1	0.723114	0.0112503	Nsun7	-1.29627	0.0206975	Blnk	1.31533	0.000932384						Pde4b	0.580487	0.0103978	0.582552	0.0193901	ns	ns	AB124611	0.743582	0.023042
450	Adk	0.720464	0.00783822	Tmem231	-1.30609	0.0124696	Angptl3	1.31479	0.00298152						2810006K23Rik	0.575726	0.0013078	ns	ns	0.535567	0.00889348	Pnpo	0.74308	0.000136668
451	Lta4h	0.717268	6.61304e-06	Cxcl13	-1.30725	0.0310625	Fam160a1	1.31473	0.002119						Hmgb2	0.574043	0.0134638	0.474411	0.0425864	ns	ns	Ptpn6	0.740046	0.0368283
452	Chrnb1	0.714892	0.0170695	Pnp2	-1.30821	0.00121311	Pclaf	1.3147	4.77737e-05						Tnfsf10	0.574041	0.00141748	0.696613	0.000122314	ns	ns	Serpina3k	0.738011	0.0418839
453	Arhgap33	0.710685	0.00548847	Def6	-1.31832	0.00635539	Cdc25b	1.31059	1.27459e-05						Anxa3	0.572033	0.000625672	0.625787	0.000284116	ns	ns	Fignl1	0.737387	0.0334391
454	Plk4	0.706573	0.012482	C3	-1.32579	0.01414	Mgat4a	1.30962	1.67629e-05						Adgrl1	0.568318	0.0279938	0.590388	0.00392854	ns	ns	Afmid	0.737275	0.0251572
455	Arap1	0.704779	2.71083e-06	Dusp4	-1.3281	1.3e-09	Nes	1.30792	3.61622e-12						Tcirg1	0.56365	0.000123118	0.431537	0.0280716	ns	ns	Arhgef25	0.735962	0.0103869
456	Zfp280b	0.70304	0.0023421	Ufsp1	-1.35958	0.00181096	Shmt1	1.30602	5.01671e-05						Siva1	0.552123	0.00868983	0.533742	0.0205668	ns	ns	Zfp462	0.734533	0.00814691
457	Mmd	0.702676	0.000619642	Lhfpl5	-1.36045	0.0157313	Necab1	1.30467	0.0316553						Tm4sf1	0.549661	0.000586761	0.64605	0.000145892	ns	ns	Cfp	0.73443	0.0307287
458	Trim68	0.702586	0.0118611	Cstad	-1.3629	0.00174632	Angptl7	1.30141	0.00309394						Ivns1abp	0.548317	0.00168011	0.618617	0.000382817	ns	ns	Cks2	0.733771	0.022146
459	Trp53i11	0.702229	0.000485539	Jdp2	-1.36957	0.00164798	Slc25a2	1.30086	0.000216088						Pex19	0.542289	0.000877382	0.664454	6.07923e-05	ns	ns	Fam129a	0.730966	0.00624711
460	Mcm2	0.699016	0.0139084	Cd34	-1.38001	1.23e-07	Klrk1	1.29692	0.00107132						Cdc42se1	0.539959	0.00102436	ns	ns	0.389061	0.0397473	Pdlim2	0.728119	0.0446371
461	Col4a4	0.698475	0.0183136	Slc18a1	-1.39019	0.0139635	Rorc	1.2956	0.0092924						Pfkl	0.536891	0.00350646	0.539568	0.00234097	ns	ns	Abcc9	0.728018	0.00436965
462	Lims2	0.69818	0.00562678	Evc2	-1.40731	0.000678561	Pla2g12a	1.29552	7.56012e-06						St3gal6	0.533797	0.00150965	0.561673	0.000578041	ns	ns	Pilra	0.725505	0.0162771
463	Socs2	0.696954	0.00102381	Setd6	-1.41192	0.000202911	Fam170b	1.29523	0.000111705						Ganc	0.533373	0.00167955	0.58512	0.00182395	ns	ns	Nckap1l	0.724415	0.0207099
464	Tnfsf10	0.696613	0.000122314	Efr3b	-1.42365	2.38e-05	Abcg3	1.29351	0.003478						Exoc6	0.532936	0.00267107	0.369204	0.00877705	0.355091	0.0313696	Acsl1	0.71664	0.000690836
465	Mtss2	0.695957	0.00125281	Col4a3	-1.42372	0.000131027	Gtse1	1.29264	0.00226499						1810055G02Rik	0.531254	0.032621	0.918014	0.00725031	ns	ns	Hsd11b1	0.712931	0.0420598
466	Aurka	0.695399	0.0457564	Slc2a6	-1.44268	0.00351643	Tslp	1.28562	0.010755						Abhd6	0.527731	0.000465308	0.672816	0.000219383	ns	ns	Mtss1l	0.705401	0.000248626
467	Zfp128	0.693353	0.0431858	Cd3e	-1.445	0.000996216	Fabp4	1.28056	2.95406e-08						Hid1	0.525386	0.000818938	0.554067	0.000557809	ns	ns	Ncf2	0.704601	0.017832
468	Nqo1	0.691241	0.0374778	Pf4	-1.45796	3.27e-10	Serpinf2	1.28041	0.000226779						Gpihbp1	0.523081	0.00354548	0.401383	0.0168379	ns	ns	Dennd1c	0.703144	0.0475619
469	Arl14ep	0.689395	0.00018868	Cxcl14	-1.47379	8.93e-05	Pon1	1.27841	0.0163457						Bcl2l11	0.517818	0.00476515	0.471245	0.0313205	ns	ns	Kirrel3	0.702181	0.0402571
470	B3gnt3	0.687268	0.0353787	Elovl3	-1.47468	0.00020637	Magi1	1.27815	0.00216742						Smc4	0.514451	0.00239034	0.440029	0.00783822	ns	ns	Pik3ap1	0.700646	0.0298855
471	Gpr183	0.685121	0.0194085	Cacna1a	-1.49335	0.00222829	Hspb1	1.27798	0.00765147						Nop16	0.510218	0.00543251	0.520553	0.0166405	ns	ns	Dhfr	0.696248	0.0163549
472	Tst	0.681207	0.00166245	Prkd1	-1.54289	5.7e-05	Ddah1	1.27733	3.36743e-14						S100a10	0.509468	0.000588526	ns	ns	0.476022	0.0454586	Rgs2	0.693404	0.000480664
473	Phf19	0.680881	0.0236375	Slc10a6	-1.54678	0.000190054	Cysltr1	1.27704	0.000446517						Tpm4	0.509457	0.00578007	0.497828	0.0258732	ns	ns	Fermt3	0.689204	0.00674764
474	Kcnj15	0.680366	0.000675929	Klhdc8a	-1.55044	0.00244825	Ccnb1	1.27579	0.00363076						Ehd1	0.508401	0.00475561	0.475953	0.0196055	ns	ns	March1	0.688863	0.0411839
475	Abhd6	0.672816	0.000219383	Hpse2	-1.55841	0.00215642	Ttr	1.27435	8.1118e-05						Prdx1	0.508253	0.00118956	0.651066	1.4092e-07	ns	ns	Rac2	0.683373	0.00914246
476	Ssx2ip	0.666485	5.9762e-05	Arhgef9	-1.5593	0.000292365	Lipe	1.27393	3.0352e-11						Naga	0.502421	0.00246801	0.468771	0.0060958	ns	ns	Bphl	0.683252	0.00105917
477	Stxbp2	0.666295	5.90575e-06	Alpl	-1.56058	0.00344215	Ces1d	1.27289	0.00328222						Cgnl1	0.50198	0.00827461	0.790992	0.0150315	ns	ns	Rassf5	0.682552	0.00860122
478	Pex19	0.664454	6.07923e-05	Nos2	-1.5638	0.0129692	Cpq	1.27286	2.83124e-07						Itpr3	0.498987	0.0173266	0.563347	0.0059311	ns	ns	Cacnb1	0.679859	0.0159781
479	Reep1	0.662619	0.00364171	Stat4	-1.58753	0.0119029	Apoc1	1.26865	2.13634e-05						Tcf19	0.496512	0.00401504	0.56666	0.0182891	ns	ns	Cd300ld	0.679049	0.0494305
480	Gypc	0.659564	3.05044e-05	Kctd1	-1.5928	0.0112966	Ly6c1	1.2681	0.0387017						Wbp1l	0.495473	0.0040492	0.451848	0.0192484	0.386634	0.0374761	Ly6g6d	0.67896	0.0438198
481	Lrrc49	0.659061	0.00852172	Stac3	-1.621	0.0429853	Msi1	1.2639	0.000834857						Vat1	0.490746	0.00637831	0.464609	0.00901111	ns	ns	Xlr	0.67706	0.0351522
482	Hpn	0.655364	0.0140579	Adat2	-1.6465	0.000142783	Apoa4	1.26212	0.00066895						Tmem87a	0.486993	0.0334351	0.762149	0.00618064	0.698183	0.0114796	Rps6ka1	0.671538	0.00299088
483	Snrpf	0.652514	0.00757848	Ubd	-1.65634	0.00230145	Fgd2	1.26039	0.000660392						Sft2d2	0.485756	0.0112784	0.432028	0.012482	ns	ns	Rb1	0.670834	0.0132263
484	Prdx1	0.651066	1.4092e-07	Camk2b	-1.68805	0.0129692	Sh3bgrl2	1.2577	0.00231042						Meis2	0.484735	0.00079887	0.529656	0.00308785	ns	ns	Tln2	0.670204	0.00919552
485	Angpt2	0.649889	0.000430662	Map3k6	-1.72172	0.000142783	Lzts1	1.25586	0.00112543						Mest	0.478367	0.0241947	ns	ns	1.22158	1.63e-06	Ahdc1	0.669397	0.00532958
486	Ccdc15	0.647657	0.00108954	Rflna	-1.73427	0.00040136	Fam105a	1.25551	0.00283107						Entpd1	0.475791	0.0343207	ns	ns	0.762383	0.00114904	Csnk1e	0.667574	2.25742e-05
487	Unc13d	0.647458	0.000480689	Cd24a	-1.73681	0.00239164	Snrpn	1.25447	0.000134233						Gypc	0.470861	0.00399894	0.659564	3.05044e-05	0.46906	0.0092593	Ncapd2	0.667474	0.0174742
488	Adal	0.646643	0.000340142	Syt4	-1.73852	0.0269868	Rspo3	1.25398	4.20651e-06						Ifi203	0.469776	0.0144388	0.485481	0.0368106	ns	ns	Gcdh	0.66577	0.00733285
489	Tm4sf1	0.64605	0.000145892	Ednrb	-1.75884	0.00140022	Adssl1	1.24505	0.00250461						Arl14ep	0.465962	0.0303276	0.689395	0.00018868	ns	ns	Il6ra	0.665464	0.0035565
490	Acvr2a	0.644948	2.0298e-05	Hpca	-1.77785	0.0313696	Kif20a	1.24306	0.000625672						Fam122b	0.458719	0.010551	0.57019	0.00717824	ns	ns	Metrn	0.663752	0.0213775
491	F2	0.638996	0.0318047	Rab3b	-1.80765	5.57e-08	Glt28d2	1.24142	0.0410774						Ift27	0.457553	0.019752	0.509713	0.00818117	ns	ns	Arl4c	0.655778	0.00591906
492	Limch1	0.638228	0.00742637	Gp1bb	-1.84388	0.0371445	Shtn1	1.23782	0.000816743						Mmd	0.45489	0.0188301	0.702676	0.000619642	ns	ns	Sardh	0.65361	0.00387072
493	Dapk2	0.637552	0.001219	Nlrp12	-1.85947	0.000641542	Fblim1	1.23584	7.48856e-07						Aass	0.449662	0.0113464	ns	ns	0.544441	0.000750002	Ptpn18	0.653188	0.008335
494	Fam204a	0.636764	0.00505414	Neb	-1.87632	1.52e-08	Fcgr3	1.23505	0.000368113						Slc12a7	0.447915	0.0367596	0.859313	3.21098e-06	ns	ns	Slc25a45	0.65017	7.46759e-05
495	Lgals1	0.635087	0.0316796	Ankrd61	-1.88191	0.00155769	Itih2	1.23471	0.000852083						Gadd45gip1	0.445782	0.0076217	0.455094	0.0270545	ns	ns	Vav1	0.649645	0.019752
496	Gbp3	0.632271	0.039087	Pard6b	-1.90288	0.00141246	Cerkl	1.23136	0.0250925						Srebf1	0.435343	0.00307139	ns	ns	0.368224	0.0300769	Akr7a5	0.646688	0.000265279
497	Prickle3	0.631531	0.000509003	Zap70	-1.91318	0.00174632	Cd34	1.2269	1.57945e-07						Stxbp2	0.431924	0.00735717	0.666295	5.90575e-06	ns	ns	Creb3l1	0.645083	0.00194633
498	Lama4	0.630088	4.64246e-06	Topaz1	-1.91318	0.00276648	Pacsin3	1.2262	0.0189569						Dusp10	0.431708	0.0132263	0.444887	0.0430922	ns	ns	Srm	0.644538	0.0267677
499	Lrrk2	0.628204	0.00462758	Slc6a4	-1.91325	0.0145959	Tfr2	1.22597	0.0318337						Hpcal1	0.430798	0.0254341	0.583863	2.9821e-05	ns	ns	Pla2g15	0.637386	0.00785198
500	Tdg	0.626008	0.0305928	Lipg	-1.9287	0.00395613	AI182371	1.22571	0.0196955						Sec14l1	0.426695	0.00280625	0.545507	0.000705194	ns	ns	Angptl1	0.633668	0.0257528
501	Anxa3	0.625787	0.000284116	Toporsl	-1.93543	0.00185195	Cyp2e1	1.22451	0.00175562						Emcn	0.415267	0.00417102	0.362509	0.00911144	ns	ns	Rftn2	0.630568	0.00868983
502	Zfp709	0.625615	0.0425864	Ebf4	-1.94122	0.000996553	Strip2	1.22336	0.00711269						Rnf145	0.411098	0.0210092	ns	ns	0.455882	0.0147865	Pcyt2	0.630291	0.00107132
503	Itm2b	0.625077	0.0385915	Clec3b	-1.9611	0.0226253	Ccna2	1.22168	0.0016677						Utrn	0.407015	0.0177893	0.582788	0.000179115	ns	ns	Fstl1	0.629985	0.0471475
504	Ppm1j	0.623203	0.0160818	Dcaf12l1	-1.96479	0.000242933	Kif15	1.22148	0.0431568						Ssx2ip	0.403586	0.0227409	0.666485	5.9762e-05	ns	ns	Snai2	0.629121	0.00627355
505	Aprt	0.622398	0.0205438	Cplane2	-2.00091	0.00298177	Cep55	1.22103	0.000837297						Abcg1	0.401925	0.00712458	ns	ns	0.508785	0.00239164	Odf3b	0.628666	0.00868983
506	Plekhg5	0.619885	0.0131211	Lancl3	-2.0075	3.01e-08	Esm1	1.22047	0.000129687						Fnbp1l	0.392814	0.0203991	0.4857	0.00317457	ns	ns	Gamt	0.628527	0.0089984
507	Traf3ip2	0.619125	0.00756488	Itgb3bp	-2.01192	2.61e-11	Stmn1	1.22013	6.05194e-05						Pkm	0.388185	0.0363961	0.39201	0.025872	ns	ns	Rcc2	0.620255	0.00565478
508	Synj2	0.619015	0.0104083	Ache	-2.03674	2e-09	Fgd3	1.2195	0.0174394						S100a11	0.384883	0.0356643	ns	ns	0.493518	0.0188879	Cachd1	0.615274	0.0204283
509	Ivns1abp	0.618617	0.000382817	Inhba	-2.04462	0.00332407	Dctd	1.21535	0.0248599						Zfp366	0.370712	0.0337299	0.420977	0.0409447	ns	ns	Cables2	0.614921	0.0350101
510	Mcm6	0.615205	0.00328453	Cpxm1	-2.05028	0.00510273	Ahsg	1.21484	0.000164933						Cldnd1	0.370005	0.0131707	0.36949	0.0221398	ns	ns	Ankrd42	0.609294	0.0364664
511	Haus8	0.613706	0.0268819	Tox2	-2.05285	0.000310018	Chp2	1.2132	4.35714e-07						Tfpi	0.367861	0.0392671	0.543925	0.000501271	ns	ns	Sympk	0.605558	0.0133066
512	Mast3	0.610585	0.0419922	Foxp4	-2.08647	0.00718033	Themis2	1.21294	1.06566e-05						Sdhc	0.362842	0.0171393	0.341869	0.025592	ns	ns	Bbc3	0.6036	0.00797423
513	Cdk20	0.60556	0.0137019	Ninl	-2.28048	0.0145881	Thbs1	1.21092	0.004102						Tjp2	0.360909	0.00778922	0.514064	0.000113004	ns	ns	Ccm2	0.601888	0.00907708
514	Dhcr7	0.60519	0.0172791	Enpp2	-2.42012	0.0269252	Mcm10	1.21026	0.0239564						Acy3	0.358849	0.0493332	0.442541	0.0289628	ns	ns	Dctpp1	0.598836	0.023595
515	Plxna4	0.603924	0.0136046	Mab21l2	-2.55646	0.0111788	Cyp2f2	1.21025	0.00312582						Heph	0.357689	0.0275529	0.522462	0.000957454	ns	ns	Amt	0.598306	0.0203241
516	Per3	0.601771	0.0408132	Cyp1a1	-2.65901	2.12e-07	Anln	1.20734	0.000931409						Tnfaip8l1	0.356375	0.0428515	0.552949	0.00111328	ns	ns	Nipal3	0.597495	0.0326
517	Prorp	0.60162	0.0353477	Tmem119	-2.67466	0.0300769	Plekhb1	1.20733	5.58177e-05						Dnmt1	0.336359	0.0438844	0.435168	0.0122159	ns	ns	Rgs10	0.595031	0.023595
518	Dock9	0.601411	0.000113103	Saa3	-3.31414	0.00288831	Glyctk	1.2052	0.00361557						Sh3tc1	0.326915	0.0261034	0.469547	0.00532514	ns	ns	Cbx7	0.594318	0.010755
519	Rrp1b	0.600499	0.0047675	Chil1	-3.54207	4.33e-08	Hectd2	1.20285	0.0178979						Rfk	-0.3266	0.0450814	-0.416567	0.0136046	ns	ns	Mcrip2	0.585649	0.0440321
520	Asns	0.600146	0.0478335	Pkhd1l1	-4.25469	1.28e-06	Cd86	1.20265	0.00184075						Adam9	-0.346058	0.0480762	-0.451933	0.0109813	ns	ns	Zfp652	0.585619	0.000586761
521	Lhpp	0.600108	0.0147349	Zfp979	-4.94927	4.39e-05	Cd79b	1.20171	0.00452282						Calml4	-0.353521	0.041867	-0.677548	7.20079e-05	ns	ns	Hic1	0.584035	0.0480762
522	Tuba1a	0.592932	0.0119372	Zbtb16	-4.99146	4.84e-05	Itpripl2	1.2003	3.10365e-06						Mcfd2	-0.356437	0.0315095	-0.397862	0.0348211	ns	ns	Zmat3	0.582882	0.00132063
523	Bik	0.591501	0.0293064	Map9	-6.42347	5.57e-13	Ccnf	1.19872	0.00650354						Taf1	-0.363909	0.0289537	ns	ns	-0.40683	0.0300769	Hacd4	0.578343	0.0045642
524	Bub1b	0.591199	0.0248965				Gc	1.19733	5.67344e-05						Fkbp7	-0.365058	0.0148609	-0.316042	0.0480733	ns	ns	Zfp667	0.575278	0.0130565
525	Adgrl1	0.590388	0.00392854				Cdca3	1.19504	0.0112377						Itpr2	-0.377152	0.037242	-0.487371	0.0330192	ns	ns	Tfdp1	0.575066	0.0158343
526	Cysltr2	0.586251	0.0430922				Hdac9	1.19252	0.0235155						Hipk2	-0.405796	0.030737	-0.435336	0.0281043	-0.54082	0.000583781	Ccdc9	0.572337	0.0408074
527	Kcnj8	0.585685	0.0353477				Zfp423	1.18906	0.00028236						Irf8	-0.413069	0.0224487	ns	ns	-0.539196	0.016561	Ptms	0.570007	7.97059e-05
528	Ganc	0.58512	0.00182395				Tst	1.18806	3.76492e-07						Ankrd44	-0.415439	0.0451138	ns	ns	-0.515017	0.022151	Plekhf2	0.568547	0.0339603
529	Rab11fip3	0.585007	0.00121312				Rad51	1.18569	0.00395769						Nostrin	-0.422036	0.0223453	ns	ns	-0.500343	0.00794331	Lap3	0.564815	0.0134638
530	Hpcal1	0.583863	2.9821e-05				Ces1f	1.18553	0.0237537						Cers4	-0.422443	0.00224272	-0.462695	0.0128335	ns	ns	Pkdcc	0.564135	0.0103996
531	Zfp961	0.582868	0.00884337				Cxxc5	1.18129	2.15178e-09						Mmp14	-0.426462	0.0347598	-0.626927	2.09135e-05	ns	ns	Ssbp3	0.557998	0.0145758
532	Utrn	0.582788	0.000179115				Plcd1	1.18091	8.7901e-13						Clec1b	-0.433337	0.0234127	-0.608983	0.00884337	ns	ns	Mettl7a1	0.555771	0.031912
533	Pde4b	0.582552	0.0193901				Ncaph	1.18018	0.000835585						Iqcc	-0.435937	0.0411839	-0.566484	0.0223818	ns	ns	Nhsl1	0.553876	0.00971952
534	Rec114	0.5822	0.0221398				Adk	1.17982	3.79243e-07						Rad18	-0.44092	0.040711	ns	ns	-0.514526	0.00372647	Cat	0.552242	0.00753244
535	Xxylt1	0.581438	0.00645273				Apoa2	1.17921	2.66314e-05						Lbp	-0.446962	0.00443431	-0.454643	0.00266519	ns	ns	Ehhadh	0.545678	0.0273241
536	Ces2g	0.581239	6.59466e-06				Hspb8	1.17722	0.0189569						Zfp518a	-0.453792	0.0191896	-0.414414	0.025872	ns	ns	Khk	0.542378	0.00964852
537	Gdpd5	0.579397	0.00386197				Igf1	1.17695	0.000136668						Stt3b	-0.460168	0.0357824	-0.633867	5.62614e-05	ns	ns	Golga3	0.53927	3.99305e-05
538	Ccdc125	0.578822	0.0118061				Pank1	1.1746	1.30864e-06						Arhgef10l	-0.462298	0.0188418	ns	ns	-0.63222	0.00424	Rassf3	0.533915	0.0170097
539	Micall1	0.575799	0.001219				Phf19	1.16817	0.000816743						Cblb	-0.465508	0.0167191	-0.648509	0.00512602	ns	ns	Nabp1	0.531562	0.014792
540	Myh10	0.574935	0.025592				Slamf9	1.16179	0.00537373						Sergef	-0.466045	0.0283853	ns	ns	-0.613454	0.0191161	Entpd6	0.53044	0.00590695
541	Abat	0.573547	0.0060958				Cd48	1.15486	0.00278921						Alg12	-0.468023	0.00470647	-0.445755	0.018531	ns	ns	Traf4	0.530226	0.0148794
542	Trpv2	0.572817	0.0158212				Sesn3	1.15431	0.00251541						Tpbgl	-0.473145	0.029064	-0.708576	0.00166245	ns	ns	Plxnb2	0.528068	0.000571406
543	Galns	0.571245	0.00901111				Lilra5	1.15281	0.000212257						Zxdc	-0.473281	0.0140127	-0.491443	0.0102853	ns	ns	1110008L16Rik	0.524993	0.0282268
544	Fam122b	0.57019	0.00717824				Tk1	1.15053	0.00139658						Atp8a1	-0.48061	0.0104566	ns	ns	-0.505389	0.0139574	Limd2	0.523328	0.000887456
545	Smim24	0.569241	0.039087				Hjurp	1.14907	0.0178953						Sgpp1	-0.481865	0.00617176	-0.409911	0.0130055	ns	ns	Gpsm3	0.52316	0.0162678
546	Zfp251	0.568051	0.0238904				Smim24	1.14781	1.35007e-10						Atp6v0e2	-0.483222	0.00335762	-0.621983	0.00746629	ns	ns	Prickle2	0.5178	0.00898972
547	Tcf19	0.56666	0.0182891				Spdl1	1.14725	0.000968863						Pdia4	-0.487606	0.0484539	-0.566064	0.0193901	ns	ns	Pdia5	0.517321	0.021875
548	Ly6e	0.566582	0.0375168				Rdh7	1.14664	0.00286689						Nsf	-0.489246	0.00650354	-0.353975	0.0448402	ns	ns	Mapk3	0.516013	0.0110537
549	Myo1e	0.564772	0.0137908				Ccl24	1.14415	0.0141798						Rbbp9	-0.491159	0.00624711	ns	ns	-0.56089	0.00454126	Mif	0.506571	0.0214677
550	Itpr3	0.563347	0.0059311				Dlgap5	1.14364	0.0152039						Lrrc8c	-0.494601	0.0161816	ns	ns	-0.529625	0.0228583	Vegfb	0.504969	0.0143178
551	Zfp3	0.561756	0.012482				Axl	1.14295	4.39291e-06						C030006K11Rik	-0.498268	0.0442931	-0.575373	0.0492423	ns	ns	Ypel3	0.503591	0.0273821
552	St3gal6	0.561673	0.000578041				Ddc	1.14208	0.0417314						Cyp4f13	-0.49917	0.014039	ns	ns	-0.469417	0.0357646	Selenow	0.503079	0.0188301
553	Shpk	0.558605	0.0353517				Sectm1a	1.14185	0.00975429						Tmem260	-0.501443	0.00119919	ns	ns	-0.490997	0.017054	Rgs19	0.502517	0.00808544
554	Myl4	0.558257	0.0197258				Tyro3	1.14155	1.65816e-05						Slc6a6	-0.506123	0.0373896	ns	ns	-0.623524	0.0141832	Stk10	0.502176	0.00172333
555	Etv5	0.554641	0.00436301				Ly86	1.14118	0.00296863						Rlf	-0.507849	0.0177186	-0.504211	0.0118899	ns	ns	Dynll2	0.502116	0.0416863
556	Hid1	0.554067	0.000557809				Ripor2	1.1406	0.000639866						Plpp3	-0.508253	0.00107092	ns	ns	-0.53771	0.00925592	Ripk3	0.501342	0.00273913
557	Agmo	0.553112	0.0303907				Pdgfc	1.1395	0.0125265						Spryd7	-0.509537	0.0015125	-0.416235	0.0375959	-0.523372	0.00134237	Crlf2	0.501161	0.0247751
558	Tnfaip8l1	0.552949	0.00111328				Ces1c	1.1381	0.0238448						Slc41a3	-0.520631	0.0102849	ns	ns	-0.565492	0.00454126	Smad3	0.501037	0.0164667
559	Cyp4v3	0.552546	0.0448706				Mup3	1.13676	0.000195451						Ipmk	-0.52561	0.0354327	-0.519225	0.00852172	-0.638824	0.00679542	Selenon	0.496506	0.0410891
560	Cyp4f17	0.552359	0.0194881				Fanca	1.13648	0.000220801						Rbak	-0.526654	0.0100278	ns	ns	-0.474346	0.0179408	Nxt2	0.493578	0.00923387
561	Pdzd2	0.551771	0.0149254				Cd5l	1.13289	0.000245736						Ints10	-0.534435	0.00767477	-0.506783	0.0105605	ns	ns	Ugcg	0.492939	0.00462122
562	Smox	0.551583	0.0114758				1810011H11Rik	1.12925	0.0189008						Ceacam1	-0.551477	0.000586483	-0.449684	0.00995259	ns	ns	Batf	0.488532	0.0152035
563	Diaph2	0.549558	0.0315102				Rab27b	1.12536	0.0417314						Ndrg1	-0.551557	0.00376849	-0.465471	0.0217062	-0.464689	0.0272104	Pim1	0.478572	0.0168578
564	Sec14l1	0.545507	0.000705194				Cadm1	1.12304	0.00119469						Fut11	-0.553638	0.00107132	-0.403257	0.0194881	ns	ns	Arhgdib	0.474024	0.0426746
565	Tfpi	0.543925	0.000501271				Ace	1.11982	0.000319159						Plxnc1	-0.564717	0.00119341	-0.60312	0.0182136	ns	ns	Mdh1	0.472385	0.0151532
566	Pfkl	0.539568	0.00234097				Gstt3	1.11939	0.000218639						Notch2	-0.566402	0.00462122	-0.7578	0.0078947	ns	ns	Mknk2	0.472068	0.00276547
567	Map4k2	0.538752	0.0458542				Cdk1	1.11816	0.000367172						3110082I17Rik	-0.569068	0.00950834	-0.60905	0.00397679	ns	ns	Rhob	0.471356	0.0152039
568	Lmnb2	0.534528	0.0491179				Pla2g4a	1.11746	0.00185846						Hecw2	-0.57628	0.000542833	-0.578733	0.00174175	-0.501799	0.00531091	Bhlhe40	0.46494	0.0271496
569	Zfp319	0.534046	0.00213795				Cdc6	1.11328	0.025706						Cux2	-0.584862	0.0310835	-0.502396	0.0135368	ns	ns	Slc25a39	0.462416	0.00308057
570	Siva1	0.533742	0.0205668				Nudt7	1.11309	5.46286e-05						Sil1	-0.585979	0.000847255	-0.452931	0.00299015	ns	ns	Acox1	0.459383	0.00532003
571	Uhrf1bp1l	0.533418	0.00166585				Serinc3	1.11275	3.05174e-07						Lrrc8b	-0.586369	0.0132698	ns	ns	-0.848245	0.000142783	Abracl	0.457425	0.0167229
572	Rogdi	0.532842	0.0146753				Myo1b	1.11193	6.88684e-05						Fkbp5	-0.595806	0.0268202	-0.550671	0.0425864	-1.00983	0.00185082	Eno1	0.456128	0.0240036
573	Bach2	0.532826	0.019394				Mtus2	1.11161	0.00139065						Cd38	-0.604462	0.00527615	-0.434179	0.0313574	ns	ns	Crim1	0.453279	0.0174637
574	Meis2	0.529656	0.00308785				Aurka	1.10804	0.000816743						Pop4	-0.622991	0.00119341	-0.639749	0.00713259	ns	ns	Rpl3	0.453045	0.0124031
575	Ada	0.523322	0.0188908				Hk3	1.10764	0.000804199						Stox2	-0.623817	0.000582374	-0.516627	0.00588283	ns	ns	Cenpb	0.452071	0.0226682
576	Gmpr	0.522883	0.000774304				H2-DMa	1.10633	0.00296203						Tusc3	-0.627933	1.1814e-06	-0.405255	0.011444	ns	ns	Ywhah	0.449639	0.00467934
577	Heph	0.522462	0.000957454				Gja5	1.10628	0.00320081						Cd93	-0.628075	0.00133857	-0.621134	0.00516093	ns	ns	Smarca2	0.44934	0.00517638
578	Skp2	0.521403	0.0419561				Mag	1.10505	0.0115656						Shroom2	-0.631998	0.0445933	ns	ns	-0.942018	9.2e-05	Unc93b1	0.446986	0.00898613
579	Map2k6	0.521396	0.0317237				Kif2c	1.10457	0.0177893						Dcbld1	-0.635283	0.00110319	-0.603945	0.000494666	ns	ns	Apoe	0.444888	0.00223947
580	Nop16	0.520553	0.0166405				Ube2t	1.10126	0.0115656						Pam	-0.637199	0.000109312	-0.80495	5.76786e-07	ns	ns	Etv6	0.444437	0.0237371
581	Pwwp2b	0.520372	0.0258732				Errfi1	1.0996	0.00621057						Spice1	-0.641984	0.000295391	-0.523667	0.0300111	ns	ns	Pkn3	0.443327	0.031028
582	Tnfrsf26	0.517736	0.0255643				Kcne3	1.09633	0.0226649						Apold1	-0.651676	0.002119	-0.648364	0.0100031	ns	ns	Pgpep1	0.441994	0.0496101
583	Axl	0.51727	0.00341907				Cenpn	1.0952	0.0159837						Plcb1	-0.653707	0.00307769	ns	ns	-0.761298	0.0128569	Gapdh	0.44081	0.0029358
584	H2-K1	0.516031	0.0326123				Tusc1	1.08757	0.0044681						Emilin1	-0.654884	0.000185818	ns	ns	-0.568911	0.00141246	Asl	0.435622	0.0239564
585	Tjp2	0.514064	0.000113004				Rtn4rl1	1.08707	0.0281813						Tcn2	-0.663524	7.66179e-07	-0.475847	0.0291304	ns	ns	Nbeal2	0.433943	0.0404381
586	Bcar3	0.512402	0.0217062				Serpinb8	1.08575	0.0164667						Qpct	-0.667148	0.0174637	-0.701756	0.0118454	ns	ns	Sdc3	0.430466	0.0281813
587	Ift27	0.509713	0.00818117				Tlr12	1.0852	0.000528987						Pnp	-0.670128	0.000176049	ns	ns	-0.626646	0.026984	Rps15a	0.426842	0.0239564
588	Pip4k2c	0.509503	0.00179896				Alb	1.08504	0.00101871						Zfp971	-0.674019	0.0307283	-0.634424	0.0430922	ns	ns	Fmo5	0.426761	0.0384964
589	Ttpa	0.507243	0.0074683				Ndc80	1.08492	0.000482678						Lifr	-0.681688	0.00207353	ns	ns	-0.62931	0.0103717	Ndufa12	0.417431	0.0129905
590	Rnase4	0.506629	0.00103838				Pak1	1.08282	0.0034196						Slc9a9	-0.684184	0.000259125	ns	ns	-0.506382	0.0197901	Aes	0.416086	0.0299225
591	Nsl1	0.505362	0.0278213				Arhgap18	1.08092	3.25718e-08						Neu3	-0.691041	0.000123118	ns	ns	-0.605585	0.003843	Tagln2	0.415409	0.041379
592	Eogt	0.505086	0.00925296				Casp6	1.08058	2.54092e-09						Insr	-0.691802	0.0299225	-0.810243	0.0280504	-1.10769	2.28e-05	G6pdx	0.411011	0.0334812
593	Id2	0.504404	0.0162045				Sdc1	1.08004	0.0200368						Antxr2	-0.703975	4.5893e-05	ns	ns	-0.543683	0.0128569	Tpi1	0.410728	0.0196338
594	Deptor	0.504185	0.0168379				Rhoh	1.07966	0.00087684						Unc119b	-0.704908	0.00695208	-1.08441	3.98152e-06	ns	ns	Tomm40l	0.41022	0.00900661
595	Tpm4	0.497828	0.0258732				Clec7a	1.07722	0.00922144						Zfp105	-0.705218	0.0195402	-0.528542	0.0224942	ns	ns	Cst3	0.408208	0.0465082
596	Dnajb4	0.497451	0.0303949				Scimp	1.07368	0.0013078						Cd84	-0.709869	9.06673e-06	-0.695697	0.000189185	ns	ns	Fam43a	0.406391	0.0330994
597	Ush1g	0.497355	0.00905579				Selplg	1.07285	6.08662e-05						Galnt7	-0.710272	5.40478e-07	-0.572569	0.000201121	ns	ns	Tcf3	0.406006	0.0416998
598	Nol4l	0.493245	0.00410437				Apobr	1.07208	0.00812164						Cfh	-0.712276	0.00118069	-0.798423	0.000160659	ns	ns	Pitpnm1	0.401962	0.0361235
599	Fnbp1l	0.4857	0.00317457				Slc45a4	1.06666	0.00395769						H2-Q1	-0.713127	0.0247794	ns	ns	-0.906694	0.0235834	Fam210a	0.400101	0.0288337
600	Ifi203	0.485481	0.0368106				Net1	1.06223	1.06545e-05						Hdac1	-0.714065	1.04422e-05	-0.654362	1.62963e-05	-0.478553	0.00613917	Ppp1r9b	0.397685	0.0226682
601	Clip2	0.479769	0.0183145				Clec4f	1.06162	0.000924677						Cd9	-0.714796	0.000209739	-0.696961	0.0134594	ns	ns	Pcbp1	0.388827	0.014039
602	Ehd1	0.475953	0.0196055				Rac3	1.057	0.0196955						Hdx	-0.729826	0.00098319	ns	ns	-0.651657	0.0253711	Itpkb	0.387829	0.0373896
603	Apobec3	0.474861	0.0060958				Acot4	1.05439	0.0125882						Pcdhga5	-0.733898	0.000325194	-0.58801	0.021079	ns	ns	Sox18	0.386741	0.0119689
604	Tcaf2	0.474836	0.0419748				Tob2	1.05354	2.83124e-07						1700017B05Rik	-0.733984	0.0364664	ns	ns	-0.967224	0.0447808	Rpl18a	0.378508	0.0233024
605	Hmgb2	0.474411	0.0425864				Ntn4	1.04954	0.000171657						Thbd	-0.734967	0.0124427	-0.793272	0.00244211	ns	ns	Rpl23	0.377502	0.0214279
606	Supt16	0.473664	0.00904105				Ccr5	1.04843	0.0137042						Galnt18	-0.735889	0.00433536	-0.622287	0.00884337	ns	ns	Rpl37a	0.377228	0.0348073
607	Micall2	0.472963	0.00887989				Grik4	1.04636	0.00695208						Abi3bp	-0.741913	0.000517057	-0.9175	0.0308307	ns	ns	Plekho1	0.376016	0.00708401
608	Upp1	0.471494	0.0205211				Fgl2	1.0456	0.00175758						Plpp1	-0.74603	2.38085e-06	ns	ns	-0.623469	1.42e-05	Hypk	0.37409	0.0287273
609	Bcl2l11	0.471245	0.0313205				Ptprj	1.04114	0.00323944						Gnpda1	-0.753834	3.4639e-05	-0.661426	0.000373409	ns	ns	Rpl22	0.367721	0.036284
610	Nectin2	0.469837	0.018767				Plp2	1.03953	0.00395769						Myzap	-0.764145	6.77036e-06	-0.623258	1.42815e-05	-0.493151	0.036504	Rplp0	0.367504	0.0135074
611	Hmcn1	0.469724	0.0112503				Ppfibp2	1.03883	0.00537373						Zswim4	-0.771859	6.55081e-05	-0.773884	1.74136e-05	ns	ns	Setdb1	0.366903	0.029064
612	Cchcr1	0.469711	0.00912015				Ankrd55	1.03334	0.0230991						Cyp4b1	-0.773883	2.07738e-05	-0.781031	6.42153e-05	ns	ns	Shroom4	0.365478	0.0190273
613	Sh3tc1	0.469547	0.00532514				Ccdc88c	1.03195	6.12824e-10						Slc45a3	-0.77828	0.00096383	-1.1823	1.38227e-06	ns	ns	L3mbtl3	0.365194	0.0496101
614	Naga	0.468771	0.0060958				Alcam	1.03135	0.0287273						Mbd1	-0.781796	1.22012e-05	ns	ns	-0.543843	0.0223846	Rpl38	0.364917	0.0437537
615	Pelp1	0.46666	0.0154275				Srd5a1	1.03123	0.0128702						Setd6	-0.784	0.0272598	-0.917904	0.0227349	-1.41192	0.000202911	Rab13	0.358644	0.0236364
616	Wdr6	0.465223	0.0233821				Atp13a3	1.03098	7.18391e-05						Car13	-0.78866	0.0330785	-0.914234	0.00438617	ns	ns	Rpl36a	0.357811	0.0408074
617	Vat1	0.464609	0.00901111				Eif3j2	1.02958	0.0013078						Zfp202	-0.790297	0.00175562	-0.862947	0.0226597	ns	ns	Acbd5	0.356019	0.047792
618	Clec12a	0.463438	0.0346481				Ugt2b36	1.02938	0.0151925						Psen2	-0.791391	0.000120715	-1.0324	4.33695e-05	ns	ns	Minos1	0.355867	0.017633
619	Rif1	0.461117	0.0128037				Clspn	1.0292	0.000556694						Sned1	-0.793265	0.002998	-0.793371	0.00434471	ns	ns	Ap1s2	0.349468	0.0158343
620	Dok1	0.459905	0.0205438				Gsta4	1.02904	0.0175091						Acp6	-0.794246	1.04595e-05	-0.700436	4.83098e-05	-0.652649	0.000310018	Ak3	0.348007	0.0372408
621	Sigirr	0.459307	0.014672				Prune2	1.02901	0.0217491						Gpatch3	-0.796528	0.00419043	ns	ns	-0.752025	0.0468998	Arhgef2	0.347501	0.0236165
622	Dap	0.456945	0.0325538				Gpt	1.02872	0.00396697						Unc13a	-0.810248	0.00216742	-0.964323	0.000374085	ns	ns	Eef1g	0.343413	0.0348073
623	Gbp2	0.45533	0.016894				Kcnj2	1.0255	0.000547097						Adgrg1	-0.812641	1.73783e-05	ns	ns	-0.635759	0.0253711	Soat1	0.33982	0.0258909
624	Gadd45gip1	0.455094	0.0270545				Psme2b	1.02518	0.000517057						Hexim2	-0.818216	0.0174628	ns	ns	-0.644029	0.0431835	Pabpc1	0.336935	0.0412348
625	Wbp1l	0.451848	0.0192484				Cdc42ep3	1.02379	1.54458e-10						Hgf	-0.822326	0.0119492	-1.02039	0.0291304	ns	ns	Ccnd3	0.336401	0.0440321
626	Nasp	0.451434	0.0193901				Sugct	1.02145	0.00180661						Slc10a1	-0.823946	0.00241952	-0.737791	0.0185244	ns	ns	Rpl6	0.331258	0.0453097
627	Nfkbie	0.447949	0.0216767				Scp2	1.01795	1.63107e-06						Sytl4	-0.825804	0.0372039	-0.655875	0.0328088	ns	ns	H2afv	0.329174	0.0497455
628	Dusp10	0.444887	0.0430922				Lpxn	1.01751	0.00486675						Slc5a6	-0.831254	5.03474e-06	-0.514134	0.019394	ns	ns	Sdccag8	0.316196	0.0497521
629	Masp1	0.442801	0.0245266				Ppbp	1.01712	0.00650628						Pcdhga1	-0.840332	8.58974e-06	-0.734956	0.000952247	ns	ns	Eif4b	0.305691	0.0448144
630	Acy3	0.442541	0.0289628				Trpm2	1.0156	0.00157989						Hpgd	-0.846106	7.97059e-05	-1.31689	7.76238e-09	ns	ns	Psme1	0.303166	0.0497098
631	Srp9	0.442234	0.0078947				Cd33	1.01458	0.0463271						Thbs2	-0.853994	0.000374061	ns	ns	-0.63273	0.04516	Calm2	0.278848	0.0357511
632	Smc4	0.440029	0.00783822				Hsph1	1.01453	0.0440407						Wfdc1	-0.86703	0.0231131	-0.960549	0.0145789	ns	ns	Tspan7	-0.288949	0.0491015
633	Sdr39u1	0.43864	0.0304487				Arhgap19	1.014	1.10116e-05						Stac2	-0.868958	0.0174637	-1.10353	5.84411e-08	ns	ns	Mbnl2	-0.295339	0.0413208
634	Dnmt1	0.435168	0.0122159				Spry1	1.01385	5.31909e-05						Fcer1g	-0.869932	3.3068e-08	-1.37056	1.34415e-19	-0.779808	0.0218086	Cnpy3	-0.311663	0.029064
635	Cd82	0.43314	0.0157077				Naip5	1.01321	0.00421184						Pard6g	-0.870493	0.00847674	-1.62755	1.44472e-05	ns	ns	Ssh2	-0.316285	0.0200988
636	Sft2d2	0.432028	0.012482				Phlda3	1.01273	0.0287731						Col13a1	-0.876241	1.09626e-10	-0.669494	0.000757178	-0.572488	0.00144974	1600012H06Rik	-0.316336	0.0452539
637	Tcirg1	0.431537	0.0280716				Bst2	1.01134	0.000186521						Arrdc2	-0.876482	1.77231e-06	-0.499648	0.0135368	-0.559922	0.0140715	Arf2	-0.316973	0.0417314
638	Slc37a1	0.431202	0.0236375				Dock11	1.0113	0.00107559						Tspan6	-0.877775	0.00201131	-0.670024	0.00614159	ns	ns	Nhlrc3	-0.31789	0.0416998
639	Pgghg	0.428487	0.0229981				Trim7	1.00995	5.27752e-05						Il13ra2	-0.880954	0.000907591	-1.0423	3.32572e-06	-0.662527	0.0377762	Lamp2	-0.324995	0.013782
640	Zfp366	0.420977	0.0409447				Ctsh	1.00981	0.000136668						Vwa7	-0.883289	2.15076e-05	-0.69001	0.0316823	ns	ns	Icmt	-0.326544	0.0370812
641	Dbi	0.417121	0.0318047				Parpbp	1.00601	0.0132263						Zfp618	-0.884928	0.00400501	-0.921292	0.0053862	ns	ns	Bag5	-0.329086	0.0233024
642	Pdgfd	0.415644	0.0135038				Itgb7	1.00439	7.66615e-05						Tex9	-0.885788	0.0321349	ns	ns	-0.940052	0.00245713	Rhbdd2	-0.329589	0.0492126
643	Dcaf4	0.411442	0.0419748				Slc27a3	1.00237	0.000196615						Ssbp2	-0.886823	0.000328083	-0.788916	0.0060958	ns	ns	Nqo2	-0.329802	0.0203976
644	Mapre2	0.409655	0.00516093				Ect2	1.00231	0.00175151						Mroh7	-0.892251	0.0126253	-0.673887	0.0194881	ns	ns	Serinc1	-0.335422	0.0167229
645	Pak4	0.406887	0.0402106				Tuba4a	1.00229	0.0032868						Mertk	-0.895043	2.53526e-05	-0.665766	0.0139947	-0.611714	0.000459033	Smpd1	-0.336478	0.0427326
646	Fli1	0.406458	0.0258634				Clec4a3	1.00172	0.0043013						Mamld1	-0.910158	0.000848381	-0.781905	0.00984935	ns	ns	Tmem168	-0.340992	0.0309941
647	Gpihbp1	0.401383	0.0168379				Syt15	1.00076	0.0395766						AU041133	-0.928732	0.000857586	-1.19948	0.00222221	ns	ns	Slc38a10	-0.341717	0.0142122
648	Dph6	0.39682	0.018531				Aif1	0.997208	0.00134015						Cdh4	-0.934745	3.92437e-05	-1.17489	0.000106869	ns	ns	Tmbim1	-0.34382	0.0316046
649	Pkm	0.39201	0.025872				Hck	0.996702	0.00238449						Adamts14	-0.935252	0.00260708	-1.05204	0.00089758	-0.763518	0.0417643	Gas7	-0.343923	0.0276084
650	Rnf141	0.389172	0.0285874				Kctd4	0.996634	0.00180976						4930432K21Rik	-0.967631	0.0229722	-1.42077	0.00219553	-1.09959	0.0311976	Tmx2	-0.344115	0.0234212
651	Suclg2	0.387865	0.0328282				Spata13	0.9954	1.80738e-09						Ocel1	-0.97272	5.09717e-09	-0.954403	6.29916e-07	ns	ns	0610009O20Rik	-0.345772	0.011119
652	Card10	0.38492	0.049236				Tlr8	0.994899	0.0152039						Fkbp14	-0.976622	1.66949e-06	-0.753342	0.000349659	ns	ns	Dnase1l3	-0.347805	0.00714565
653	Pxn	0.384458	0.011883				Selenbp1	0.994625	0.00242197						Igsf8	-0.980608	2.20906e-05	-1.40959	5.06534e-07	ns	ns	Aff1	-0.3502	0.0442987
654	Bpnt1	0.381648	0.023564				Procr	0.993304	0.000968863						Ccdc28b	-0.981281	3.13911e-05	-1.07321	1.44472e-05	ns	ns	Emc7	-0.351337	0.0149769
655	Pign	0.381174	0.0419748				Lrrc18	0.993137	0.000628581						Anxa1	-0.988805	6.57386e-05	-1.00687	0.0138764	ns	ns	Wsb1	-0.35528	0.0375577
656	Map2k1	0.380108	0.0250357				Cap1	0.991075	0.00443984						Tekt2	-1.00626	0.00779505	-1.16692	0.000582811	ns	ns	Tfip11	-0.35718	0.0192698
657	Rnasel	0.376737	0.0431716				Gins2	0.990727	0.00867595						Rab36	-1.01774	0.0148024	-0.928238	0.0225673	-0.982333	0.0396504	Mphosph10	-0.358118	0.0440321
658	Thsd1	0.374377	0.039882				Cenph	0.988636	0.0282268						Cd209b	-1.01802	2.6054e-06	-1.0674	5.56161e-07	-0.69368	0.00728612	Clcn4	-0.362083	0.0192698
659	Vwa8	0.371708	0.0421079				C1qc	0.988606	0.0160775						Asb4	-1.02253	1.18984e-06	-0.887202	2.83797e-05	-0.779354	0.0068083	Pros1	-0.362892	0.00978578
660	Ipo5	0.369748	0.048886				Mastl	0.98855	0.00682396						Pcdhb4	-1.03444	0.00441161	-0.979046	0.00504762	ns	ns	Fut8	-0.363486	0.0238389
661	Cldnd1	0.36949	0.0221398				Nrg1	0.987742	0.00573926						Robo1	-1.04217	6.70639e-08	-0.964241	5.53113e-13	ns	ns	Tmem140	-0.364797	0.0233024
662	Exoc6	0.369204	0.00877705				Zbp1	0.986393	0.0164667						Armc6	-1.04357	3.2507e-05	-1.0027	1.00918e-05	ns	ns	Kat6a	-0.365427	0.0105065
663	Cdc42ep1	0.368248	0.0224079				Pcolce2	0.984912	4.50093e-05						Lyve1	-1.05227	0.00064006	-0.739535	0.00925296	ns	ns	Tctn3	-0.36798	0.04283
664	Tdrp	0.36562	0.0313574				Sulf1	0.983533	0.0423999						Pcdhb5	-1.0603	0.000724905	-1.02533	0.00683114	ns	ns	Gphn	-0.368614	0.038404
665	Tuba1b	0.364755	0.0316796				Sox12	0.982323	0.00964852						Gan	-1.06297	0.000696499	-0.733237	0.0305861	-0.770404	0.0349183	Grina	-0.369465	0.00614344
666	Filip1	0.362592	0.0298266				C1qa	0.98117	0.001892						Ldlrad3	-1.06663	0.000852083	-1.42763	2.8504e-07	ns	ns	Zcchc4	-0.378719	0.0476635
667	Emcn	0.362509	0.00911144				Slc28a2	0.980996	0.0216515						Timp2	-1.07307	0.0141845	-1.55204	0.00328298	ns	ns	Ggh	-0.379715	0.0212202
668	Crat	0.359529	0.0272846				Lhx6	0.978274	0.00016022						Zfp963	-1.08575	6.92771e-05	-0.895358	0.00127629	ns	ns	Tbc1d19	-0.379938	0.0451138
669	Ece1	0.355942	0.0438608				Htra1	0.977014	0.00141748						Serpina3i	-1.1302	3.0246e-06	-1.1365	2.27488e-09	ns	ns	Poglut1	-0.38074	0.018126
670	Dcaf8	0.355893	0.025592				Slc1a2	0.975507	0.0251062						Zfp868	-1.1479	2.60181e-12	-1.14637	8.63e-13	-0.802342	0.00215642	Edc3	-0.382171	0.0241627
671	Aplp2	0.355786	0.0133882				Rassf4	0.973217	0.00200291						Ch25h	-1.16061	9.83899e-05	ns	ns	-1.11892	0.00215642	Alyref2	-0.382795	0.0492881
672	Itpr1	0.353267	0.0306634				Samsn1	0.971735	0.00269898						Klf12	-1.1695	7.68908e-05	-1.76161	2.82005e-12	ns	ns	Alg3	-0.383325	0.0414509
673	Bcl2l1	0.344598	0.0398006				Tkfc	0.96968	1.88701e-05						Arap2	-1.18139	0.000484205	-1.83562	1.50165e-10	-0.829043	0.000365217	Tspan3	-0.383878	0.0190273
674	Sdhc	0.341869	0.025592				Sema4a	0.967113	0.00163206						Sele	-1.19672	0.0448201	-2.19152	0.000181724	ns	ns	Tspan12	-0.386682	0.0144079
675	Tubb4b	0.341536	0.0374854				Plbd1	0.966608	0.017914						Kcns3	-1.21148	0.00311395	-1.87955	0.000284116	ns	ns	Nedd9	-0.387792	0.034305
676	Taldo1	0.323871	0.039882				Cd68	0.965425	0.00120685						Mpeg1	-1.23168	0.000241051	-2.49315	2.04237e-31	ns	ns	Ap4e1	-0.389264	0.0427587
677	Crip2	0.318142	0.0262176				Kif22	0.964934	0.00975429						Arhgef17	-1.24555	0.00421184	-1.04418	0.00611216	ns	ns	Cdk7	-0.390743	0.0141859
678	Oaz2	0.301963	0.049622				Adgre1	0.96433	0.00614344						Dpy19l4	-1.24597	5.02871e-10	-0.890387	0.000127825	ns	ns	Pibf1	-0.391953	0.0334704
679	Fam174a	-0.312962	0.0379116				Phyh	0.963481	5.53284e-05						Fzd1	-1.26	0.000603704	-2.14143	1.11929e-06	ns	ns	Srebf2	-0.393727	0.0310619
680	Fkbp7	-0.316042	0.0480733				Brip1	0.962999	0.0143241						Nckap5	-1.26495	0.0128982	ns	ns	-1.292	0.0285668	P2rx4	-0.393803	0.00435997
681	Pofut2	-0.318708	0.0374298				Myo1f	0.957415	0.00141748						Maoa	-1.27177	7.6803e-07	ns	ns	-1.20595	0.00715118	Lrif1	-0.394908	0.0179948
682	Ppp1r2	-0.324506	0.0464683				Slc16a7	0.955559	0.0168168						Shisa9	-1.27483	0.00164806	-2.39539	3.09043e-12	ns	ns	Celf4	-0.39506	0.0425654
683	Birc3	-0.336954	0.0465935				Pld4	0.955455	0.00308057						Rab3b	-1.27715	4.56349e-05	ns	ns	-1.80765	5.57e-08	Tbc1d2b	-0.397124	0.0319308
684	Mau2	-0.343486	0.0375168				Filip1l	0.955379	1.06566e-05						Syt4	-1.28112	0.0389574	ns	ns	-1.73852	0.0269868	Sumf2	-0.397538	0.047792
685	Cnrip1	-0.347469	0.0488442				Srgap3	0.954894	0.0282268						Cyp7b1	-1.28533	6.71118e-07	-0.815215	0.00709126	ns	ns	Podxl	-0.401583	0.0280941
686	Spcs2	-0.351012	0.0152854				Btk	0.954493	0.00839765						9330182L06Rik	-1.31106	0.000361302	-1.81215	0.0292774	ns	ns	Fzd4	-0.402851	0.0126253
687	Nsf	-0.353975	0.0448402				Cdt1	0.953457	0.00017245						Gucy1b1	-1.3354	2.65906e-07	-1.62132	1.38074e-08	-0.921246	0.00349541	Lrig2	-0.408563	0.0486071
688	Nsmce1	-0.364687	0.0353787				Tacc3	0.95283	0.000800504						Nos3	-1.34363	1.63417e-05	ns	ns	-0.746783	0.036214	2810474O19Rik	-0.408586	0.0101956
689	Ctns	-0.372964	0.02211				Asns	0.952158	0.0110127						Lgals2	-1.3481	0.00296863	-0.924059	0.0347464	ns	ns	Cby1	-0.410354	0.0373896
690	Hsd3b7	-0.379394	0.0165833				Ifi204	0.948864	3.79245e-07						S100a4	-1.34816	0.0249	-1.5276	0.00757848	ns	ns	Hinfp	-0.411478	0.0433607
691	Atp2a2	-0.387239	0.0235094				Hpn	0.947644	5.31895e-05						Neb	-1.35787	0.000565792	ns	ns	-1.87632	1.52e-08	Plxna2	-0.41151	0.00907713
692	Spcs3	-0.392635	0.0456342				H2-Q10	0.947441	0.0255907						Fam129c	-1.36925	6.21578e-06	-1.38125	2.39371e-06	ns	ns	Pomt2	-0.412358	0.039159
693	Mcfd2	-0.397862	0.0348211				Atf5	0.945563	1.25158e-05						Pla2g7	-1.37352	7.84634e-06	-1.38211	0.000264172	ns	ns	Dhx9	-0.412728	0.0157083
694	Smpdl3a	-0.400231	0.0382094				Rragd	0.944045	0.0233024						Boc	-1.37676	0.00173799	-1.0199	0.0269767	ns	ns	Tmppe	-0.413519	0.0194857
695	Fut11	-0.403257	0.0194881				Tbx4	0.943413	0.0480762						Thy1	-1.39046	0.0249	-1.91122	3.2403e-05	ns	ns	Pigc	-0.413879	0.00408503
696	Stim2	-0.405045	0.0348722				Serpinc1	0.942232	0.0112005						Serpina3n	-1.40586	2.35173e-07	-1.55578	7.10985e-11	ns	ns	Brpf1	-0.414002	0.0160574
697	Tusc3	-0.405255	0.011444				Sash3	0.940375	0.0104527						Hdc	-1.40757	4.863e-11	-1.30707	5.34242e-09	ns	ns	Bclaf3	-0.414906	0.0399142
698	Fth1	-0.408519	0.00242542				Casz1	0.940372	0.000858587						Cacna1a	-1.40761	0.000305925	-2.31053	2.03102e-08	-1.49335	0.00222829	Msmo1	-0.419351	0.0296622
699	Stk3	-0.408698	0.024358				Pttg1	0.94	0.00395769						Cstad	-1.40934	0.000350882	ns	ns	-1.3629	0.00174632	B4gat1	-0.422337	0.00220425
700	Sgpp1	-0.409911	0.0130055				Naip6	0.939557	0.0156823						Bcam	-1.41535	0.000115597	-1.41695	1.44765e-06	ns	ns	Slc35a1	-0.422427	0.00600303
701	Chid1	-0.414089	0.0439004				Map4k2	0.936944	3.34537e-07						Tox2	-1.45094	8.50244e-07	-1.245	0.00728318	-2.05285	0.000310018	Manea	-0.422541	0.0134638
702	Zfp518a	-0.414414	0.025872				Tmem71	0.936718	1.20784e-06						Mettl24	-1.47358	0.00053641	-1.77446	7.31536e-06	ns	ns	Smg1	-0.422691	0.0101067
703	Tle3	-0.415849	0.0233529				Acot1	0.935366	0.0304802						Hsd17b7	-1.49737	1.0105e-08	ns	ns	-1.23987	0.00016073	Tmtc3	-0.425877	0.00978578
704	Spryd7	-0.416235	0.0375959				Folr2	0.934127	0.0050288						Adat2	-1.50906	1.18364e-05	-1.44103	0.00123839	-1.6465	0.000142783	Cttnbp2nl	-0.426719	0.0216121
705	Rfk	-0.416567	0.0136046				Ptk2b	0.932639	0.00187336						Chil1	-1.5174	0.00732483	ns	ns	-3.54207	4.33e-08	Trip11	-0.436353	0.0152689
706	Dnajb11	-0.427964	0.0116917				Ifi205	0.931836	0.0143241						Ufsp1	-1.5311	9.39957e-06	-1.09977	0.0130933	-1.35958	0.00181096	Lrmp	-0.436701	0.0351593
707	Riox1	-0.431823	0.0484776				A4galt	0.931751	0.0409305						Clec4d	-1.5443	0.0389964	-2.03652	0.000613051	ns	ns	Tmem67	-0.437056	0.0154787
708	Tmem175	-0.432593	0.0425864				Zfp385a	0.927171	0.0274685						Alpl	-1.57089	0.00147698	-1.27913	0.0250357	-1.56058	0.00344215	Hgsnat	-0.439316	0.0438844
709	Cd38	-0.434179	0.0313574				H2-Ab1	0.92701	0.0206736						Ctnna3	-1.57126	0.00335028	-1.09552	0.0354956	ns	ns	Ift74	-0.442983	0.0465082
710	Hipk2	-0.435336	0.0281043				Nfam1	0.926272	0.000513468						Lypd6	-1.65221	1.61148e-14	-1.40335	0.000241495	ns	ns	Tspan14	-0.444125	0.00267795
711	Rnf215	-0.439378	0.0144382				Ly6g6e	0.925668	0.00697838						Slamf1	-1.65402	0.000318882	-2.51507	7.15858e-10	ns	ns	Stab1	-0.444547	0.0106259
712	Arhgap30	-0.443163	0.0433645				Btnl2	0.925465	0.000267476						Pnp2	-1.65411	2.25652e-10	-1.29536	0.000286496	-1.30821	0.00121311	Limk1	-0.446476	0.0274685
713	Alg12	-0.445755	0.018531				Bmf	0.925073	0.00722524						Neo1	-1.66252	2.91699e-05	-1.93504	5.3549e-05	ns	ns	Lrrc8a	-0.446552	0.0212626
714	Nucb2	-0.446036	0.0194881				Gk	0.92453	0.00117777						Tenm1	-1.66473	0.00274919	-1.5658	0.00941594	ns	ns	Ptprg	-0.448133	0.0135097
715	Efemp2	-0.447847	0.0235841				Bank1	0.924495	0.0175091						Gm11567	-1.66813	2.86816e-07	-2.59307	5.30656e-29	ns	ns	Supv3l1	-0.451481	0.0233024
716	Galnt2	-0.448591	0.0031703				Cd74	0.923428	0.00462122						Col6a2	-1.72067	0.0243462	-2.11844	0.00267667	ns	ns	Rprd1a	-0.452945	0.0480606
717	Ceacam1	-0.449684	0.00995259				Plpp2	0.921889	0.0192698						Enpp2	-1.85512	0.00914326	ns	ns	-2.42012	0.0269252	Sdc4	-0.454729	0.0212626
718	Adam9	-0.451933	0.0109813				Ctsc	0.921053	0.0149769						Cd24a	-1.86231	3.85145e-06	-2.27781	1.22232e-06	-1.73681	0.00239164	Gpr146	-0.457779	0.0462832
719	Sil1	-0.452931	0.00299015				Fbln2	0.917422	0.0190167						Dusp4	-1.90237	9.06665e-15	ns	ns	-1.3281	1.3e-09	Dgkh	-0.459049	0.0288864
720	Nagk	-0.453547	0.00127629				Chek2	0.916702	0.000130412						Map3k6	-1.91438	0.00104001	-1.28956	0.018767	-1.72172	0.000142783	Tpcn2	-0.460835	0.0287273
721	Lbp	-0.454643	0.00266519				Il18bp	0.916365	0.00023848						Map9	-1.93276	6.3472e-05	ns	ns	-6.42347	5.57e-13	Phyhd1	-0.462589	0.00804204
722	Adcy4	-0.455905	0.0327721				Apoa1	0.915256	0.00298873						Cd63	-1.95399	0.00600303	-1.90986	0.000435957	ns	ns	Polk	-0.462681	0.00825636
723	Il27ra	-0.460264	0.0464183				G0s2	0.914378	0.0285036						Serpina3j	-2.05834	2.51015e-09	-1.50175	2.53124e-07	ns	ns	Chst15	-0.463715	0.00211967
724	Nrros	-0.461624	0.0393639				Proc	0.910682	0.0136308						Slc10a6	-2.277	9.87829e-08	-1.15438	0.00728079	-1.54678	0.000190054	Lcmt2	-0.469278	0.0272598
725	Cers4	-0.462695	0.0128335				Kcnab2	0.909263	0.0129614						Nek11	-2.39273	5.85405e-07	-2.0214	0.00162484	ns	ns	Acadsb	-0.472051	0.0183664
726	Calr	-0.465262	0.0410651				Hey1	0.908446	0.0132271						Fam205c	-2.4796	1.69739e-06	-1.62552	0.00229983	-1.19275	0.0199035	Mr1	-0.480109	0.029684
727	Ndrg1	-0.465471	0.0217062				Ggact	0.907464	0.0272767						Tmem119	-2.52582	0.0456563	ns	ns	-2.67466	0.0300769	Slc16a6	-0.483878	0.0395766
728	Adamts7	-0.465982	0.0400801				Ddt	0.906175	0.00238703						Saa3	-2.90503	0.0212626	-4.50494	1.97074e-06	-3.31414	0.00288831	Porcn	-0.485565	0.0111403
729	Ddhd1	-0.470481	0.0409979				Tmsb10	0.90402	3.32213e-06						Slc18a1	-3.64704	4.78787e-16	-3.79795	1.8963e-17	-1.39019	0.0139635	Nptn	-0.487324	0.000116155
730	Itgb2	-0.472354	0.0330192				Plcd3	0.903815	0.000742042						Ache	-3.68069	4.3025e-29	-2.41744	3.62663e-06	-2.03674	2e-09	Zbtb37	-0.488838	0.0499216
731	Tcn2	-0.475847	0.0291304				Fam212b	0.903227	0.00206964						Zbtb16	-3.70385	0.000126667	ns	ns	-4.99146	4.84e-05	Bmp2	-0.488985	0.00349133
732	Rbm15b	-0.478618	0.00900715				Wfdc17	0.902551	0.0276084						Ppp1r3a	-3.77267	6.71118e-07	-3.58705	6.44834e-07	ns	ns	Gatsl3	-0.492316	0.0304246
733	Ahnak	-0.485124	0.00908805				Spns2	0.902328	4.28019e-06						Klhl32	-3.9543	5.94468e-16	-2.03484	8.22052e-05	ns	ns	2700062C07Rik	-0.497548	0.0317178
734	Itpr2	-0.487371	0.0330192				Runx1	0.898648	0.0471475						Enpp6	-4.11363	2.92591e-13	-3.95278	8.9029e-13	ns	ns	Ercc1	-0.499197	0.0413161
735	Fas	-0.488702	0.0370834				Rad51c	0.89757	0.0376375						Calr3	-4.74517	4.27287e-34	-3.18624	4.21544e-25	ns	ns	F8	-0.500822	0.00018795
736	Ptpre	-0.490517	0.0209384				Gmnn	0.894372	0.000564577						Rnase10	-6.38117	1.9661e-13	-5.8575	3.28197e-12	ns	ns	Hyal2	-0.500824	0.0136177
737	Zxdc	-0.491443	0.0102853				Hpx	0.892628	0.000621459						Ifi202b	-11.3916	8.43937e-129	-11.4176	2.5563e-130	ns	ns	Cdc42ep4	-0.502284	0.0133066
738	Rmdn1	-0.497135	0.0384597				Tlcd1	0.892047	0.0299225													Golt1b	-0.502887	0.000834857
739	Arrdc2	-0.499648	0.0135368				Cybb	0.890897	0.00552679													Slc35c1	-0.507441	0.0355194
740	Rtn2	-0.499689	0.0145969				Bco1	0.889941	0.0215025													Zfp53	-0.515689	0.0395766
741	Cux2	-0.502396	0.0135368				Tmem141	0.888317	0.00868983													Ttll7	-0.51668	0.000432261
742	Rlf	-0.504211	0.0118899				Itga2b	0.888247	2.02918e-06													Slc16a13	-0.517323	0.0250598
743	Ints10	-0.506783	0.0105605				Pidd1	0.886171	0.019137													Sertad1	-0.518795	0.0262182
744	Selenos	-0.5132	0.0268384				Ckap2l	0.885381	0.00255096													Spry4	-0.519733	0.00314628
745	Slc5a6	-0.514134	0.019394				Relt	0.881566	0.0145096													Eva1c	-0.522607	0.0199858
746	5730480H06Rik	-0.516305	0.021262				Chn2	0.880823	0.0204539													Polr3f	-0.523291	0.0126253
747	Stox2	-0.516627	0.00588283				Maff	0.880227	0.0052773													Enpp5	-0.524184	0.000381791
748	Pstk	-0.518295	0.0300315				Pcx	0.879725	0.00617176													Socs1	-0.527755	0.0175091
749	Ipmk	-0.519225	0.00852172				Tpmt	0.878163	0.0274685													Zfp809	-0.527756	0.0148024
750	Cd300a	-0.51929	0.0298714				Cd163	0.876915	0.0106259													Elk4	-0.529323	0.0166281
751	Iah1	-0.520904	0.0110579				Cd14	0.872899	0.000998624													Lepr	-0.529606	0.0396201
752	Wnt2	-0.522206	0.0110579				Parvg	0.872736	0.000284198													B4galt5	-0.530537	0.0143252
753	Ero1lb	-0.522216	0.0108047				Elf4	0.872353	0.00554991													Calcrl	-0.535289	0.0320578
754	Spice1	-0.523667	0.0300111				Ppp1r14b	0.872165	0.0427177													Gpr19	-0.535881	0.019357
755	Lrp1	-0.524062	0.0434437				Uprt	0.871839	0.0213484													C2cd2	-0.536417	0.000528653
756	2310022B05Rik	-0.526353	0.0290789				Fam19a3	0.868115	0.00198107													Tm7sf2	-0.537067	0.0239564
757	Zfp105	-0.528542	0.0224942				Hoga1	0.867806	0.0114004													Enpep	-0.537383	0.000297325
758	Lgmn	-0.531697	0.000582811				Cmbl	0.866663	0.000907591													Nuak2	-0.537964	0.0105065
759	Creld1	-0.544187	0.00182395				Tnxb	0.866564	0.00357545													Col4a3bp	-0.538107	0.0015125
760	Insig2	-0.544446	0.00222396				Syk	0.866477	0.0100732													Zfp119a	-0.538331	0.011277
761	Fkbp5	-0.550671	0.0425864				Celf2	0.866145	0.00384744													Abcc10	-0.54014	0.0254341
762	Prkab2	-0.5515	0.00781649				Xylb	0.865229	0.000704877													Abcb9	-0.541006	0.029064
763	Grk4	-0.553199	0.0310284				Rplp1	0.862536	1.13497e-07													Gm4951	-0.54168	0.0455071
764	Creg1	-0.556452	0.000564993				Aprt	0.861692	0.000341191													Arl6	-0.542973	0.0108417
765	Cyth4	-0.562517	0.0152581				Lst1	0.861007	0.00214233													Mfsd8	-0.544176	0.0058863
766	Anxa6	-0.56442	0.00757848				Kif19a	0.860974	0.0158989													Abcb8	-0.54677	0.00107132
767	Pdia4	-0.566064	0.0193901				B3galnt1	0.859607	0.0484275													Slc25a42	-0.549593	0.0275532
768	Iqcc	-0.566484	0.0223818				Trip13	0.858584	0.0452539													Klhl26	-0.551069	0.00395769
769	Ptpn4	-0.567478	0.0436939				Zc2hc1c	0.852032	0.0261461													Slc24a5	-0.558016	0.00121292
770	Zfp608	-0.571956	0.00403157				Mndal	0.850374	1.59296e-07													Trim2	-0.558609	0.000209536
771	Galnt7	-0.572569	0.000201121				Fcgr4	0.850344	0.0126253													Fitm2	-0.562613	0.0110127
772	C030006K11Rik	-0.575373	0.0492423				Grhpr	0.849693	0.000369216													Cd55	-0.567822	0.0011409
773	Litaf	-0.575725	0.0436462				Abca9	0.848053	0.00571522													Tmod4	-0.568525	0.0176987
774	Hecw2	-0.578733	0.00174175				Tymp	0.846307	0.00166053													Slc43a3	-0.569169	5.18353e-05
775	Sdf2l1	-0.580284	0.0183145				Tigd3	0.843674	0.0446651													Ccdc159	-0.574288	0.0438581
776	Slc35e4	-0.581362	0.039087				Tnfrsf10b	0.842988	0.0393816													Greb1l	-0.579446	0.0298855
777	E2f5	-0.582139	0.0100031				Chac1	0.841945	0.0139975													Agtrap	-0.580393	0.0269362
778	Pogk	-0.582822	0.0353787				Ctss	0.839492	0.01693													Zhx3	-0.580822	0.0150398
779	Pltp	-0.584623	0.003669				Spc25	0.839435	0.0123526													Nupl2	-0.581025	0.00523275
780	Rfx3	-0.585266	0.00757848				Ldb2	0.833619	2.56754e-08													Zfp950	-0.58225	0.00667818
781	Tomt	-0.585919	0.0466753				N4bp3	0.833163	0.0033417													Acer2	-0.587778	0.0249
782	Pcdhga5	-0.58801	0.021079				Irf5	0.832553	0.00710631													Pcdhga2	-0.587846	0.0310619
783	Pip4k2a	-0.59648	0.00150071				Sephs2	0.828339	0.00107132													Slc7a5	-0.588364	0.0190273
784	Arid5b	-0.597362	0.00173044				Pltp	0.825664	0.00573274													Plscr1	-0.588894	0.0153743
785	Plxnc1	-0.60312	0.0182136				C6	0.824472	0.00795237													Trib2	-0.592567	0.000861146
786	Rab11fip2	-0.603347	0.0154806				Epm2a	0.824354	0.0309941													Plekha8	-0.595375	0.00596507
787	Dcbld1	-0.603945	0.000494666				Igsf6	0.824134	0.0253826													Pars2	-0.596563	0.0266402
788	Clec1b	-0.608983	0.00884337				Slc25a15	0.823853	0.00590934													Fcrlb	-0.604881	0.0416998
789	3110082I17Rik	-0.60905	0.00397679				Tyrobp	0.823079	0.0101665													Lrrc51	-0.613509	0.0423924
790	Oxld1	-0.616488	0.0456342				Panx1	0.822147	0.00840546													Tbc1d7	-0.613678	0.00221096
791	Slc66a2	-0.616852	0.00884337				Itm2b	0.818867	0.000407403													Nt5dc3	-0.613822	0.0228039
792	Cd93	-0.621134	0.00516093				Unc13b	0.817964	0.019246													Ifitm5	-0.615184	0.00110967
793	Atp6v0e2	-0.621983	0.00746629				Pmf1	0.817606	0.00112233													Nkd2	-0.619761	0.0147878
794	Galnt18	-0.622287	0.00884337				Plau	0.816826	0.00400501													Rab3a	-0.624862	0.00380909
795	Pard3b	-0.622856	0.000463486				Siglece	0.807035	0.00693746													Snapc5	-0.625434	0.0480762
796	Myzap	-0.623258	1.42815e-05				Tnfrsf1b	0.804771	0.00617266													Zfp867	-0.626157	0.00251541
797	Clec9a	-0.624972	0.00850289				Clybl	0.804631	0.0255862													Mylk	-0.631451	0.00239383
798	Mmp14	-0.626927	2.09135e-05				Angpt2	0.803979	0.000148237													Pcdhga6	-0.632002	0.0201776
799	Nr1h3	-0.629055	0.0034742				Ambp	0.801844	0.0212994													Ttc8	-0.634279	0.00473223
800	Lgals3	-0.629488	0.00316917				1190007I07Rik	0.801546	0.000158709													Tma16	-0.635756	0.0182244
801	Stt3b	-0.633867	5.62614e-05				Hist1h4i	0.799353	0.0294103													Plxdc1	-0.645688	0.0017339
802	Zfp971	-0.634424	0.0430922				Gpr160	0.796953	0.00735301													Syne1	-0.646168	0.00121292
803	Pop4	-0.639749	0.00713259				Klra2	0.795951	0.00827461													Bbs4	-0.647991	0.00462264
804	Cdc14b	-0.639768	0.01153				Ms4a8a	0.794953	0.0357417													Cd200r1	-0.652207	0.0032868
805	Nptxr	-0.643963	0.0169077				Pilrb1	0.794832	0.00913473													Qsox1	-0.653676	0.000588922
806	Tab3	-0.645458	0.043303				Mfng	0.792845	0.00107132													Mipep	-0.653797	0.010991
807	Apold1	-0.648364	0.0100031				D16Ertd472e	0.790558	0.00961742													Zfp11	-0.655349	0.00220265
808	Cblb	-0.648509	0.00512602				Slc11a1	0.790362	0.0110127													Mnda	-0.659124	0.0414124
809	Hdac1	-0.654362	1.62963e-05				Ly9	0.790229	0.0171299													Dmwd	-0.665212	0.00801102
810	Plvap	-0.654739	0.0261922				Cd53	0.789439	0.0196624													Plcl2	-0.675083	0.0071989
811	Zfp428	-0.655096	0.0293064				Ctnnbip1	0.788926	0.0322944													Timp3	-0.676541	0.00124132
812	Sytl4	-0.655875	0.0328088				Gstz1	0.78445	0.00425895													Slc35d1	-0.68278	0.000941826
813	Gnpda1	-0.661426	0.000373409				Als2cl	0.784108	9.50171e-08													Per1	-0.683373	0.0460394
814	Pou2f2	-0.661719	0.0357759				Per3	0.783615	0.00848424													Sec22c	-0.688262	0.00413689
815	Mertk	-0.665766	0.0139947				Lmnb1	0.783549	0.0152035													Avl9	-0.690653	0.00198107
816	Ppp1r14a	-0.666891	0.00641301				Fabp5	0.783328	4.09021e-05													Colgalt2	-0.693722	0.000120715
817	Col13a1	-0.669494	0.000757178				Mettl26	0.780353	0.000941826													Lyplal1	-0.69478	0.0310619
818	Tspan6	-0.670024	0.00614159				Sox4	0.779659	0.0253463													Slc46a1	-0.701354	0.0015932
819	Tppp	-0.672778	0.0145092				Pmepa1	0.778991	0.00979894													Rasl11b	-0.703268	0.00254632
820	Mroh7	-0.673887	0.0194881				Folr1	0.778918	0.0104727													Tecpr2	-0.705417	0.000465308
821	Fabp7	-0.676082	0.00977329				Slfn9	0.77703	0.00147184													Rpusd2	-0.70612	0.0347487
822	Calml4	-0.677548	7.20079e-05				Cfap45	0.775438	0.0398969													Polg2	-0.706322	0.0167523
823	Lix1	-0.681847	0.0361602				Fcgr1	0.775135	0.0387737													Zfp938	-0.719857	0.0144998
824	Hspa5	-0.684818	0.0146644				C1qb	0.773882	0.0195402													Msh5	-0.719946	0.000285652
825	Hyou1	-0.687473	0.0256702				Fpr1	0.772765	0.0440321													Pcdhb12	-0.727539	0.00146487
826	Vwa7	-0.69001	0.0316823				Vsig4	0.769762	0.0194411													Slc18a2	-0.728911	0.0011447
827	Peg12	-0.690327	0.000582811				Aim2	0.768041	0.000136412													Xdh	-0.732649	0.00417082
828	Arg2	-0.694471	0.0287927				Laptm5	0.767724	0.0122912													Igsf3	-0.735741	5.40452e-05
829	Camk2n1	-0.695067	0.00816857				Csf1r	0.764369	0.0103337													Edaradd	-0.736803	0.000496168
830	Cd84	-0.695697	0.000189185				Rnd3	0.761	0.0105239													Metap1d	-0.743615	0.00400501
831	Cd9	-0.696961	0.0134594				Tubb6	0.759445	0.00257287													Trim13	-0.762449	0.0081856
832	Acp6	-0.700436	4.83098e-05				Foxm1	0.757782	0.0311323													Tmem220	-0.766244	0.000106875
833	Cyp27a1	-0.701336	0.0157986				E2f1	0.755396	0.0366593													Ttc30a2	-0.769168	0.0173266
834	Qpct	-0.701756	0.0118454				C3ar1	0.754708	0.0226937													Lgi4	-0.770852	0.043041
835	Fpr1	-0.705127	0.00302743				Abca1	0.752108	6.25775e-07													Itgb3	-0.773036	0.0165501
836	Tpbgl	-0.708576	0.00166245				Chaf1a	0.751563	0.0108998													Cyp2d22	-0.793333	0.00639587
837	Plaur	-0.710919	0.00509224				Nt5dc2	0.75082	0.0126253													Dusp5	-0.79375	0.0145773
838	Dbn1	-0.724828	0.00613673				9930111J21Rik1	0.749549	0.0164536													Hyal1	-0.794247	0.00138988
839	Dennd4c	-0.729773	0.00164121				Samd1	0.746875	0.00428953													Tnf	-0.806543	0.04817
840	Gan	-0.733237	0.0305861				Cngb1	0.746529	0.0148024													Itprip	-0.829295	0.0062299
841	Pcdhga1	-0.734956	0.000952247				Dapk2	0.74638	0.00013003													Sgk1	-0.845623	1.85225e-08
842	Cadm3	-0.73633	0.0312368				Kif26a	0.745176	0.00735717													Fastkd1	-0.847992	0.0227005
843	Slc10a1	-0.737791	0.0185244				AB124611	0.743582	0.023042													Pdzd4	-0.848944	0.0466548
844	Rassf2	-0.739173	0.0253976				Pnpo	0.74308	0.000136668													Fam199x	-0.854152	0.00887479
845	Lyve1	-0.739535	0.00925296				Ptpn6	0.740046	0.0368283													Nfkbid	-0.85535	0.00260708
846	Clec4n	-0.741501	0.000175021				Gm1673	0.739678	0.000109952													Speg	-0.85859	0.0436552
847	Adamts12	-0.752726	0.0180561				Serpina3k	0.738011	0.0418839													Cd55b	-0.862436	0.0458969
848	Fkbp14	-0.753342	0.000349659				Fignl1	0.737387	0.0334391													Zfp882	-0.881281	0.0109467
849	Isyna1	-0.756443	0.00142102				Afmid	0.737275	0.0251572													Gja4	-0.881777	3.2507e-05
850	Il1r1	-0.756875	0.00725031				Arhgef25	0.735962	0.0103869													Rd3	-0.882571	0.000720759
851	Notch2	-0.7578	0.0078947				Acvr2a	0.735483	2.91306e-07													Tmem136	-0.88725	0.00627507
852	Abca9	-0.760156	0.0382924				Cish	0.73504	0.00742029													Lhfp	-0.894254	0.0312592
853	Ppp1r9a	-0.761216	0.000181138				Zfp462	0.734533	0.00814691													Rad9b	-0.948129	0.0434662
854	Cox15	-0.761654	0.00781649				Cfp	0.73443	0.0307287													Cda	-0.95105	0.00801102
855	Zswim4	-0.773884	1.74136e-05				Cks2	0.733771	0.022146													Psmc3ip	-0.953053	0.0484275
856	Cyp4b1	-0.781031	6.42153e-05				Prkag2	0.732753	0.00336146													Ypel1	-0.959901	0.0284418
857	Mamld1	-0.781905	0.00984935				Fam129a	0.730966	0.00624711													C1qtnf2	-0.978143	0.00387072
858	Sla	-0.785594	0.0258732				AU021092	0.730658	0.00974378													Maneal	-0.97815	0.0281813
859	Ssbp2	-0.788916	0.0060958				Pdlim2	0.728119	0.0446371													Gramd1c	-0.987875	2.06496e-05
860	Thbd	-0.793272	0.00244211				Abcc9	0.728018	0.00436965													Lpin3	-0.991193	0.0002314
861	Sned1	-0.793371	0.00434471				Pilra	0.725505	0.0162771													Alox12	-0.992465	0.000798509
862	3110009E18Rik	-0.796243	0.0172967				Trpv2	0.724986	0.0307674													Atg9b	-0.995596	0.000136684
863	Ms4a6b	-0.796357	0.00641301				Nckap1l	0.724415	0.0207099													Sfn	-1.01235	0.00462122
864	Cfh	-0.798423	0.000160659				Ly6e	0.72424	0.00342063													Mfsd7a	-1.03712	0.0466062
865	Pam	-0.80495	5.76786e-07				Fcna	0.72119	0.0283903													Ccdc57	-1.05371	0.00141304
866	Tmem238	-0.805218	0.0132262				Aig1	0.718532	0.00409991													Nrxn2	-1.0575	0.00146091
867	Insr	-0.810243	0.0280504				Nlrc3	0.718157	0.0226682													Pln	-1.0788	0.00884325
868	Cyp7b1	-0.815215	0.00709126				Socs2	0.716804	0.00113414													Adamtsl2	-1.11137	0.0165501
869	Creld2	-0.826028	0.00211998				Acsl1	0.71664	0.000690836													Pde4c	-1.11719	0.000432261
870	Slc16a10	-0.827159	0.0167528				Tmsb4x	0.714506	0.000369216													Pcdhga10	-1.13019	0.00377808
871	Loxl2	-0.828969	0.00129777				Hsd11b1	0.712931	0.0420598													Nr4a1	-1.13294	0.00648825
872	Tlr7	-0.841909	0.00368141				Kcnj8	0.711797	0.0156545													Prrt2	-1.16672	0.0122244
873	AA986860	-0.845539	0.0112067				Arhgap33	0.706812	0.0133864													Ttc26	-1.1761	0.0103337
874	Kcnk13	-0.850462	0.0226024				Mtss1l	0.705401	0.000248626													Parp8	-1.198	0.00603759
875	Smc1b	-0.857206	0.00155096				Mrpl16	0.705177	0.0179283													Tesmin	-1.20865	0.00404857
876	Zfp202	-0.862947	0.0226597				Ncf2	0.704601	0.017832													Arhgef33	-1.23464	0.00860089
877	Bcl2a1b	-0.871706	0.0313574				Dennd1c	0.703144	0.0475619													Sh3pxd2b	-1.24114	0.00898613
878	Spire1	-0.871806	0.0117072				Arap1	0.703143	1.3792e-06													Dst	-1.24985	0.000393991
879	Slc9a7	-0.878813	0.0431823				Kirrel3	0.702181	0.0402571													Fam166a	-1.25134	0.00278395
880	Bmper	-0.881834	7.81713e-05				Haus8	0.701806	0.00399938													C5ar2	-1.26617	0.0122775
881	Asb4	-0.887202	2.83797e-05				Pdzd2	0.701502	0.00119919													Fam19a2	-1.31864	3.02419e-05
882	Emilin2	-0.889237	0.000205152				Pik3ap1	0.700646	0.0298855													Nfe2l3	-1.3304	0.00142279
883	Dpy19l4	-0.890387	0.000127825				Cit	0.697795	0.0472789													Med12l	-1.51786	0.0197713
884	Fgfr1	-0.892027	4.18881e-08				Dhfr	0.696248	0.0163549													Ccdc150	-1.5582	0.00347712
885	Zfp963	-0.895358	0.00127629				Ttpa	0.694293	0.00199762													Nkain4	-1.59628	0.018016
886	Col11a2	-0.905462	0.021262				Rgs2	0.693404	0.000480664													Col3a1	-1.72818	0.0138487
887	Car13	-0.914234	0.00438617				Gbp3	0.690245	0.00714606													Igsf23	-1.77319	0.00867595
888	Abi3bp	-0.9175	0.0308307				Nudt8	0.689705	0.00280481													Arc	-1.84508	1.09435e-13
889	Setd6	-0.917904	0.0227349				Fermt3	0.689204	0.00674764													Col1a2	-1.87991	0.0173244
890	Zfp618	-0.921292	0.0053862				Serpinb6b	0.689086	0.00247787													Sorl1	-1.92732	0.000185141
891	Lgals2	-0.924059	0.0347464				March1	0.688863	0.0411839													Plppr5	-2.12846	0.00324104
892	Rab36	-0.928238	0.0225673				Smox	0.688681	0.000708768													Dcdc2b	-2.30255	8.86524e-07
893	Slc7a8	-0.933287	2.11117e-06				Septin4	0.687298	2.68151e-05													Gprc5b	-2.37772	1.58361e-10
894	Ms4a6d	-0.949021	0.00228818				Lta4h	0.685282	3.76613e-05													Akap6	-2.5731	0.000898808
895	Tstd1	-0.949177	0.0480733				Rac2	0.683373	0.00914246													Col1a1	-3.17343	0.000201396
896	Ocel1	-0.954403	6.29916e-07				Bphl	0.683252	0.00105917
897	Wfdc1	-0.960549	0.0145789				Rassf5	0.682552	0.00860122
898	Vegfa	-0.960888	0.0224973				Cacnb1	0.679859	0.0159781
899	Tlcd5	-0.963236	0.038028				Cd300ld	0.679049	0.0494305
900	Robo1	-0.964241	5.53113e-13				Ly6g6d	0.67896	0.0438198
901	Unc13a	-0.964323	0.000374085				Dnaja4	0.677089	0.0145773
902	Cytip	-0.971106	0.000961738				Xlr	0.67706	0.0351522
903	Pcdhb4	-0.979046	0.00504762				Cd300a	0.676304	0.0131765
904	Pmaip1	-0.979692	0.0145969				Rps6ka1	0.671538	0.00299088
905	Gnao1	-0.982665	0.0232496				Rb1	0.670834	0.0132263
906	Nrbp2	-0.996575	0.0247156				Tln2	0.670204	0.00919552
907	Armc6	-1.0027	1.00918e-05				Dhrs13	0.669777	0.0283903
908	Anxa1	-1.00687	0.0138764				Ahdc1	0.669397	0.00532958
909	Ncf4	-1.01249	0.0015395				Csnk1e	0.667574	2.25742e-05
910	Angptl4	-1.01399	0.0129063				Ncapd2	0.667474	0.0174742
911	Prkcb	-1.0163	5.56161e-07				Dmd	0.667172	1.3734e-06
912	Efcc1	-1.01901	0.0232474				Card10	0.667001	5.55471e-06
913	Boc	-1.0199	0.0269767				Rph3al	0.666483	0.0204036
914	Hgf	-1.02039	0.0291304				Gcdh	0.66577	0.00733285
915	Tssk6	-1.02457	0.0215893				Zfp3	0.665701	0.000500354
916	Pcdhb5	-1.02533	0.00683114				Il6ra	0.665464	0.0035565
917	Psen2	-1.0324	4.33695e-05				Metrn	0.663752	0.0213775
918	Sstr1	-1.03785	0.0256702				Ephx1	0.660813	0.0112071
919	Il13ra2	-1.0423	3.32572e-06				Mgll	0.659843	3.32213e-06
920	Arhgef17	-1.04418	0.00611216				Nsl1	0.659822	0.0321099
921	Adamts14	-1.05204	0.00089758				Bub1b	0.657004	0.00375981
922	Cc2d2a	-1.05352	1.74352e-05				Plekhg5	0.656865	0.00867595
923	Ccl6	-1.05472	0.00162484				Arl4c	0.655778	0.00591906
924	Ikbke	-1.05589	0.0457564				Sardh	0.65361	0.00387072
925	Cd209b	-1.0674	5.56161e-07				Ptpn18	0.653188	0.008335
926	Ccdc28b	-1.07321	1.44472e-05				Slc25a45	0.65017	7.46759e-05
927	Ntn1	-1.08198	0.00725031				Vav1	0.649645	0.019752
928	Vash2	-1.08435	0.0166405				Akr7a5	0.646688	0.000265279
929	Unc119b	-1.08441	3.98152e-06				Gchfr	0.646024	0.00141962
930	Rcsd1	-1.08876	5.03555e-10				Creb3l1	0.645083	0.00194633
931	Ctnna3	-1.09552	0.0354956				Upp1	0.645075	0.000225582
932	Hbb-bt	-1.09785	0.00320794				Scarb1	0.644938	0.000473846
933	Ufsp1	-1.09977	0.0130933				Srm	0.644538	0.0267677
934	Cd44	-1.10188	9.88903e-10				Pla2g15	0.637386	0.00785198
935	Stac2	-1.10353	5.84411e-08				Ldhb	0.636522	0.000267476
936	Rhbdl3	-1.10878	0.00978108				Angptl1	0.633668	0.0257528
937	Slc8a1	-1.11244	0.00286747				Dock9	0.632318	6.41654e-05
938	Tigd5	-1.13379	0.00752802				Rftn2	0.630568	0.00868983
939	Serpina3i	-1.1365	2.27488e-09				Pcyt2	0.630291	0.00107132
940	Zfp868	-1.14637	8.63e-13				Fstl1	0.629985	0.0471475
941	Slc2a6	-1.15165	0.00608256				Snai2	0.629121	0.00627355
942	Slc10a6	-1.15438	0.00728079				Odf3b	0.628666	0.00868983
943	Myom1	-1.15545	0.00413603				Gamt	0.628527	0.0089984
944	Mier2	-1.1627	0.0112503				Hspa12b	0.627472	0.00271174
945	Tekt2	-1.16692	0.000582811				Myh10	0.626494	0.0192698
946	Cdh4	-1.17489	0.000106869				Micall1	0.624419	0.000245736
947	Col5a2	-1.17655	0.00030798				Prickle3	0.621776	0.00217206
948	Slc45a3	-1.1823	1.38227e-06				Dbi	0.621352	0.000132259
949	Slc4a8	-1.18307	0.00162068				Rcc2	0.620255	0.00565478
950	Tnfrsf11b	-1.18834	0.048551				Susd1	0.61756	0.00997759
951	AU041133	-1.19948	0.00222221				Cachd1	0.615274	0.0204283
952	Gnai1	-1.2187	1.48931e-05				Cables2	0.614921	0.0350101
953	Hcar2	-1.21912	0.0384597				Bik	0.612928	0.0132543
954	Csf2rb	-1.23565	0.000961738				Agmo	0.612739	0.00173792
955	Mmp12	-1.23825	0.00368141				Lrrk2	0.60938	0.00357545
956	Eps8	-1.24405	0.00269104				Ankrd42	0.609294	0.0364664
957	Tox2	-1.245	0.00728318				Gng2	0.607264	0.00194867
958	Cd300lb	-1.25243	0.00239401				Rab11fip3	0.60674	0.000963126
959	Dlg4	-1.25288	0.0085672				Sympk	0.605558	0.0133066
960	Alpl	-1.27913	0.0250357				Tmem255a	0.604984	0.0337488
961	Map3k6	-1.28956	0.018767				Bbc3	0.6036	0.00797423
962	Pnp2	-1.29536	0.000286496				Ccm2	0.601888	0.00907708
963	Dync2li1	-1.30608	0.0203422				Dctpp1	0.598836	0.023595
964	Hdc	-1.30707	5.34242e-09				Amt	0.598306	0.0203241
965	Grb14	-1.31347	0.00352565				Nipal3	0.597495	0.0326
966	Hpgd	-1.31689	7.76238e-09				Lama4	0.597104	8.38214e-05
967	Il17ra	-1.34036	0.00299015				Jup	0.597023	0.0219143
968	Lratd1	-1.34802	0.0433645				Rgs10	0.595031	0.023595
969	Fcer1g	-1.37056	1.34415e-19				Unc13d	0.594949	0.00848424
970	Mup20	-1.37801	0.00872237				Id2	0.594417	0.00135793
971	Fam129c	-1.38125	2.39371e-06				Cbx7	0.594318	0.010755
972	Pla2g7	-1.38211	0.000264172				Flot2	0.590384	0.000314123
973	Atp8b1	-1.388	5.62614e-05				Mcrip2	0.585649	0.0440321
974	Lypd6	-1.40335	0.000241495				Zfp652	0.585619	0.000586761
975	Cnmd	-1.40514	0.00488635				Hic1	0.584035	0.0480762
976	Nhs	-1.4057	0.000619642				Arhgap30	0.584027	0.0495651
977	Igsf8	-1.40959	5.06534e-07				Zmat3	0.582882	0.00132063
978	Bcam	-1.41695	1.44765e-06				Snrpf	0.582011	0.0145758
979	4930432K21Rik	-1.42077	0.00219553				Pde4b	0.580487	0.0103978
980	Prss29	-1.42212	0.0129063				Hacd4	0.578343	0.0045642
981	Ldlrad3	-1.42763	2.8504e-07				2810006K23Rik	0.575726	0.0013078
982	Adat2	-1.44103	0.00123839				Zfp667	0.575278	0.0130565
983	Serpinb1a	-1.45424	0.00198693				Tfdp1	0.575066	0.0158343
984	Abcb4	-1.4925	0.02211				Hmgb2	0.574043	0.0134638
985	Serpina3j	-1.50175	2.53124e-07				Tnfsf10	0.574041	0.00141748
986	S100a4	-1.5276	0.00757848				Ccdc9	0.572337	0.0408074
987	Mdga1	-1.54599	1.5588e-05				Anxa3	0.572033	0.000625672
988	Timp2	-1.55204	0.00328298				Ptms	0.570007	7.97059e-05
989	Serpina3n	-1.55578	7.10985e-11				Plekhf2	0.568547	0.0339603
990	Tenm1	-1.5658	0.00941594				Adgrl1	0.568318	0.0279938
991	Npas2	-1.61125	1.04546e-08				Lap3	0.564815	0.0134638
992	Ogdhl	-1.61246	5.25659e-05				Pkdcc	0.564135	0.0103996
993	Gucy1b1	-1.62132	1.38074e-08				Tcirg1	0.56365	0.000123118
994	Fam205c	-1.62552	0.00229983				Ssbp3	0.557998	0.0145758
995	Pard6g	-1.62755	1.44472e-05				Mettl7a1	0.555771	0.031912
996	Klf12	-1.76161	2.82005e-12				Nhsl1	0.553876	0.00971952
997	Mettl24	-1.77446	7.31536e-06				Cat	0.552242	0.00753244
998	Cttnbp2	-1.77775	0.0078849				Siva1	0.552123	0.00868983
999	Ednrb	-1.80958	0.00101565				Tm4sf1	0.549661	0.000586761
1000	9330182L06Rik	-1.81215	0.0292774				Ivns1abp	0.548317	0.00168011
1001	Bhlhe22	-1.81498	0.00619316				Ehhadh	0.545678	0.0273241
1002	Arap2	-1.83562	1.50165e-10				Khk	0.542378	0.00964852
1003	Src	-1.84293	2.31122e-05				Pex19	0.542289	0.000877382
1004	Kcns3	-1.87955	0.000284116				Cdc42se1	0.539959	0.00102436
1005	Cd63	-1.90986	0.000435957				Golga3	0.53927	3.99305e-05
1006	Thy1	-1.91122	3.2403e-05				Pfkl	0.536891	0.00350646
1007	Neo1	-1.93504	5.3549e-05				Rassf3	0.533915	0.0170097
1008	Ccl9	-1.94261	0.000410064				St3gal6	0.533797	0.00150965
1009	Nek11	-2.0214	0.00162484				Ganc	0.533373	0.00167955
1010	Klhl32	-2.03484	8.22052e-05				Exoc6	0.532936	0.00267107
1011	Clec4d	-2.03652	0.000613051				Nabp1	0.531562	0.014792
1012	Col6a2	-2.11844	0.00267667				1810055G02Rik	0.531254	0.032621
1013	Fzd1	-2.14143	1.11929e-06				Entpd6	0.53044	0.00590695
1014	Toporsl	-2.17714	6.11696e-05				Traf4	0.530226	0.0148794
1015	Kcnj10	-2.18615	2.96142e-09				Plxnb2	0.528068	0.000571406
1016	Sele	-2.19152	0.000181724				Abhd6	0.527731	0.000465308
1017	Ctsj	-2.24471	0.0446214				Hid1	0.525386	0.000818938
1018	Ccr3	-2.27519	0.000675548				1110008L16Rik	0.524993	0.0282268
1019	Cd24a	-2.27781	1.22232e-06				Limd2	0.523328	0.000887456
1020	Cacna1a	-2.31053	2.03102e-08				Gpsm3	0.52316	0.0162678
1021	Shisa9	-2.39539	3.09043e-12				Gpihbp1	0.523081	0.00354548
1022	Ear2	-2.41586	0.028257				Bcl2l11	0.517818	0.00476515
1023	Ache	-2.41744	3.62663e-06				Prickle2	0.5178	0.00898972
1024	Mpeg1	-2.49315	2.04237e-31				Pdia5	0.517321	0.021875
1025	Slamf1	-2.51507	7.15858e-10				Mapk3	0.516013	0.0110537
1026	Gm11567	-2.59307	5.30656e-29				Smc4	0.514451	0.00239034
1027	Foxp2	-2.69371	1.3173e-11				Nop16	0.510218	0.00543251
1028	Calr3	-3.18624	4.21544e-25				S100a10	0.509468	0.000588526
1029	Ppp1r3a	-3.58705	6.44834e-07				Tpm4	0.509457	0.00578007
1030	Slc18a1	-3.79795	1.8963e-17				Ehd1	0.508401	0.00475561
1031	Enpp6	-3.95278	8.9029e-13				Prdx1	0.508253	0.00118956
1032	Saa3	-4.50494	1.97074e-06				Mif	0.506571	0.0214677
1033	Rnase10	-5.8575	3.28197e-12				Vegfb	0.504969	0.0143178
1034	Ifi202b	-11.4176	2.5563e-130				Ypel3	0.503591	0.0273821
1035							Selenow	0.503079	0.0188301
1036							Rgs19	0.502517	0.00808544
1037							Naga	0.502421	0.00246801
1038							Stk10	0.502176	0.00172333
1039							Dynll2	0.502116	0.0416863
1040							Cgnl1	0.50198	0.00827461
1041							Ripk3	0.501342	0.00273913
1042							Crlf2	0.501161	0.0247751
1043							Smad3	0.501037	0.0164667
1044							Itpr3	0.498987	0.0173266
1045							Tcf19	0.496512	0.00401504
1046							Selenon	0.496506	0.0410891
1047							Wbp1l	0.495473	0.0040492
1048							Nxt2	0.493578	0.00923387
1049							Ugcg	0.492939	0.00462122
1050							Vat1	0.490746	0.00637831
1051							Batf	0.488532	0.0152035
1052							Tmem87a	0.486993	0.0334351
1053							Sft2d2	0.485756	0.0112784
1054							Meis2	0.484735	0.00079887
1055							Pim1	0.478572	0.0168578
1056							Mest	0.478367	0.0241947
1057							Entpd1	0.475791	0.0343207
1058							Arhgdib	0.474024	0.0426746
1059							Mdh1	0.472385	0.0151532
1060							Mknk2	0.472068	0.00276547
1061							Rhob	0.471356	0.0152039
1062							Gypc	0.470861	0.00399894
1063							Ifi203	0.469776	0.0144388
1064							Arl14ep	0.465962	0.0303276
1065							Bhlhe40	0.46494	0.0271496
1066							Slc25a39	0.462416	0.00308057
1067							Acox1	0.459383	0.00532003
1068							Fam122b	0.458719	0.010551
1069							Ift27	0.457553	0.019752
1070							Abracl	0.457425	0.0167229
1071							Eno1	0.456128	0.0240036
1072							Mmd	0.45489	0.0188301
1073							Crim1	0.453279	0.0174637
1074							Rpl3	0.453045	0.0124031
1075							Cenpb	0.452071	0.0226682
1076							Aass	0.449662	0.0113464
1077							Ywhah	0.449639	0.00467934
1078							Smarca2	0.44934	0.00517638
1079							Slc12a7	0.447915	0.0367596
1080							Unc93b1	0.446986	0.00898613
1081							Gadd45gip1	0.445782	0.0076217
1082							Apoe	0.444888	0.00223947
1083							Etv6	0.444437	0.0237371
1084							Pkn3	0.443327	0.031028
1085							Pgpep1	0.441994	0.0496101
1086							Gapdh	0.44081	0.0029358
1087							Asl	0.435622	0.0239564
1088							Srebf1	0.435343	0.00307139
1089							Nbeal2	0.433943	0.0404381
1090							Stxbp2	0.431924	0.00735717
1091							Dusp10	0.431708	0.0132263
1092							Hpcal1	0.430798	0.0254341
1093							Sdc3	0.430466	0.0281813
1094							Rps15a	0.426842	0.0239564
1095							Fmo5	0.426761	0.0384964
1096							Sec14l1	0.426695	0.00280625
1097							Ndufa12	0.417431	0.0129905
1098							Aes	0.416086	0.0299225
1099							Tagln2	0.415409	0.041379
1100							Emcn	0.415267	0.00417102
1101							Rnf145	0.411098	0.0210092
1102							G6pdx	0.411011	0.0334812
1103							Tpi1	0.410728	0.0196338
1104							Tomm40l	0.41022	0.00900661
1105							Cst3	0.408208	0.0465082
1106							Utrn	0.407015	0.0177893
1107							Fam43a	0.406391	0.0330994
1108							Tcf3	0.406006	0.0416998
1109							Ssx2ip	0.403586	0.0227409
1110							Pitpnm1	0.401962	0.0361235
1111							Abcg1	0.401925	0.00712458
1112							Fam210a	0.400101	0.0288337
1113							Ppp1r9b	0.397685	0.0226682
1114							Fnbp1l	0.392814	0.0203991
1115							Pcbp1	0.388827	0.014039
1116							Pkm	0.388185	0.0363961
1117							Itpkb	0.387829	0.0373896
1118							Sox18	0.386741	0.0119689
1119							S100a11	0.384883	0.0356643
1120							Rpl18a	0.378508	0.0233024
1121							Rpl23	0.377502	0.0214279
1122							Rpl37a	0.377228	0.0348073
1123							Plekho1	0.376016	0.00708401
1124							Hypk	0.37409	0.0287273
1125							Zfp366	0.370712	0.0337299
1126							Cldnd1	0.370005	0.0131707
1127							Tfpi	0.367861	0.0392671
1128							Rpl22	0.367721	0.036284
1129							Rplp0	0.367504	0.0135074
1130							Setdb1	0.366903	0.029064
1131							Shroom4	0.365478	0.0190273
1132							L3mbtl3	0.365194	0.0496101
1133							Rpl38	0.364917	0.0437537
1134							Sdhc	0.362842	0.0171393
1135							Tjp2	0.360909	0.00778922
1136							Acy3	0.358849	0.0493332
1137							Rab13	0.358644	0.0236364
1138							Rpl36a	0.357811	0.0408074
1139							Heph	0.357689	0.0275529
1140							Tnfaip8l1	0.356375	0.0428515
1141							Acbd5	0.356019	0.047792
1142							Minos1	0.355867	0.017633
1143							Ap1s2	0.349468	0.0158343
1144							Ak3	0.348007	0.0372408
1145							Arhgef2	0.347501	0.0236165
1146							Eef1g	0.343413	0.0348073
1147							Soat1	0.33982	0.0258909
1148							Pabpc1	0.336935	0.0412348
1149							Ccnd3	0.336401	0.0440321
1150							Dnmt1	0.336359	0.0438844
1151							Rpl6	0.331258	0.0453097
1152							H2afv	0.329174	0.0497455
1153							Sh3tc1	0.326915	0.0261034
1154							Sdccag8	0.316196	0.0497521
1155							Eif4b	0.305691	0.0448144
1156							Psme1	0.303166	0.0497098
1157							Calm2	0.278848	0.0357511
1158							Tspan7	-0.288949	0.0491015
1159							Mbnl2	-0.295339	0.0413208
1160							Cnpy3	-0.311663	0.029064
1161							Ssh2	-0.316285	0.0200988
1162							1600012H06Rik	-0.316336	0.0452539
1163							Arf2	-0.316973	0.0417314
1164							Nhlrc3	-0.31789	0.0416998
1165							Lamp2	-0.324995	0.013782
1166							Icmt	-0.326544	0.0370812
1167							Rfk	-0.3266	0.0450814
1168							Bag5	-0.329086	0.0233024
1169							Rhbdd2	-0.329589	0.0492126
1170							Nqo2	-0.329802	0.0203976
1171							Serinc1	-0.335422	0.0167229
1172							Smpd1	-0.336478	0.0427326
1173							Tmem168	-0.340992	0.0309941
1174							Slc38a10	-0.341717	0.0142122
1175							Tmbim1	-0.34382	0.0316046
1176							Gas7	-0.343923	0.0276084
1177							Tmx2	-0.344115	0.0234212
1178							0610009O20Rik	-0.345772	0.011119
1179							Adam9	-0.346058	0.0480762
1180							Dnase1l3	-0.347805	0.00714565
1181							Aff1	-0.3502	0.0442987
1182							Emc7	-0.351337	0.0149769
1183							Calml4	-0.353521	0.041867
1184							Wsb1	-0.35528	0.0375577
1185							Mcfd2	-0.356437	0.0315095
1186							Tfip11	-0.35718	0.0192698
1187							Mphosph10	-0.358118	0.0440321
1188							Clcn4	-0.362083	0.0192698
1189							Pros1	-0.362892	0.00978578
1190							Fut8	-0.363486	0.0238389
1191							Taf1	-0.363909	0.0289537
1192							Tmem140	-0.364797	0.0233024
1193							Fkbp7	-0.365058	0.0148609
1194							Kat6a	-0.365427	0.0105065
1195							Tctn3	-0.36798	0.04283
1196							Gphn	-0.368614	0.038404
1197							Grina	-0.369465	0.00614344
1198							Itpr2	-0.377152	0.037242
1199							Zcchc4	-0.378719	0.0476635
1200							Ggh	-0.379715	0.0212202
1201							Tbc1d19	-0.379938	0.0451138
1202							Poglut1	-0.38074	0.018126
1203							Edc3	-0.382171	0.0241627
1204							Alyref2	-0.382795	0.0492881
1205							Alg3	-0.383325	0.0414509
1206							Tspan3	-0.383878	0.0190273
1207							Tspan12	-0.386682	0.0144079
1208							Nedd9	-0.387792	0.034305
1209							Ap4e1	-0.389264	0.0427587
1210							Cdk7	-0.390743	0.0141859
1211							Pibf1	-0.391953	0.0334704
1212							Srebf2	-0.393727	0.0310619
1213							P2rx4	-0.393803	0.00435997
1214							Lrif1	-0.394908	0.0179948
1215							Celf4	-0.39506	0.0425654
1216							Tbc1d2b	-0.397124	0.0319308
1217							Sumf2	-0.397538	0.047792
1218							Podxl	-0.401583	0.0280941
1219							Fzd4	-0.402851	0.0126253
1220							Hipk2	-0.405796	0.030737
1221							Lrig2	-0.408563	0.0486071
1222							2810474O19Rik	-0.408586	0.0101956
1223							Cby1	-0.410354	0.0373896
1224							Hinfp	-0.411478	0.0433607
1225							Plxna2	-0.41151	0.00907713
1226							Pomt2	-0.412358	0.039159
1227							Dhx9	-0.412728	0.0157083
1228							Irf8	-0.413069	0.0224487
1229							Tmppe	-0.413519	0.0194857
1230							Pigc	-0.413879	0.00408503
1231							Brpf1	-0.414002	0.0160574
1232							Bclaf3	-0.414906	0.0399142
1233							Ankrd44	-0.415439	0.0451138
1234							Msmo1	-0.419351	0.0296622
1235							Nostrin	-0.422036	0.0223453
1236							B4gat1	-0.422337	0.00220425
1237							Slc35a1	-0.422427	0.00600303
1238							Cers4	-0.422443	0.00224272
1239							Manea	-0.422541	0.0134638
1240							Smg1	-0.422691	0.0101067
1241							Tmtc3	-0.425877	0.00978578
1242							Mmp14	-0.426462	0.0347598
1243							Cttnbp2nl	-0.426719	0.0216121
1244							Clec1b	-0.433337	0.0234127
1245							Iqcc	-0.435937	0.0411839
1246							Trip11	-0.436353	0.0152689
1247							Lrmp	-0.436701	0.0351593
1248							Tmem67	-0.437056	0.0154787
1249							Hgsnat	-0.439316	0.0438844
1250							Rad18	-0.44092	0.040711
1251							Ift74	-0.442983	0.0465082
1252							Tspan14	-0.444125	0.00267795
1253							Stab1	-0.444547	0.0106259
1254							Limk1	-0.446476	0.0274685
1255							Lrrc8a	-0.446552	0.0212626
1256							Lbp	-0.446962	0.00443431
1257							Ptprg	-0.448133	0.0135097
1258							Supv3l1	-0.451481	0.0233024
1259							Rprd1a	-0.452945	0.0480606
1260							Zfp518a	-0.453792	0.0191896
1261							Sdc4	-0.454729	0.0212626
1262							Gpr146	-0.457779	0.0462832
1263							Dgkh	-0.459049	0.0288864
1264							Stt3b	-0.460168	0.0357824
1265							Tpcn2	-0.460835	0.0287273
1266							Arhgef10l	-0.462298	0.0188418
1267							Phyhd1	-0.462589	0.00804204
1268							Polk	-0.462681	0.00825636
1269							Chst15	-0.463715	0.00211967
1270							Cblb	-0.465508	0.0167191
1271							Sergef	-0.466045	0.0283853
1272							Alg12	-0.468023	0.00470647
1273							Lcmt2	-0.469278	0.0272598
1274							Acadsb	-0.472051	0.0183664
1275							Tpbgl	-0.473145	0.029064
1276							Zxdc	-0.473281	0.0140127
1277							Mr1	-0.480109	0.029684
1278							Atp8a1	-0.48061	0.0104566
1279							Sgpp1	-0.481865	0.00617176
1280							Atp6v0e2	-0.483222	0.00335762
1281							Slc16a6	-0.483878	0.0395766
1282							Porcn	-0.485565	0.0111403
1283							Nptn	-0.487324	0.000116155
1284							Pdia4	-0.487606	0.0484539
1285							Zbtb37	-0.488838	0.0499216
1286							Bmp2	-0.488985	0.00349133
1287							Nsf	-0.489246	0.00650354
1288							Rbbp9	-0.491159	0.00624711
1289							Gatsl3	-0.492316	0.0304246
1290							Lrrc8c	-0.494601	0.0161816
1291							2700062C07Rik	-0.497548	0.0317178
1292							C030006K11Rik	-0.498268	0.0442931
1293							Cyp4f13	-0.49917	0.014039
1294							Ercc1	-0.499197	0.0413161
1295							F8	-0.500822	0.00018795
1296							Hyal2	-0.500824	0.0136177
1297							Tmem260	-0.501443	0.00119919
1298							Cdc42ep4	-0.502284	0.0133066
1299							Golt1b	-0.502887	0.000834857
1300							Slc6a6	-0.506123	0.0373896
1301							Slc35c1	-0.507441	0.0355194
1302							Rlf	-0.507849	0.0177186
1303							Plpp3	-0.508253	0.00107092
1304							Spryd7	-0.509537	0.0015125
1305							Zfp53	-0.515689	0.0395766
1306							Ttll7	-0.51668	0.000432261
1307							Slc16a13	-0.517323	0.0250598
1308							Sertad1	-0.518795	0.0262182
1309							Spry4	-0.519733	0.00314628
1310							Slc41a3	-0.520631	0.0102849
1311							Eva1c	-0.522607	0.0199858
1312							Polr3f	-0.523291	0.0126253
1313							Enpp5	-0.524184	0.000381791
1314							Ipmk	-0.52561	0.0354327
1315							Rbak	-0.526654	0.0100278
1316							Socs1	-0.527755	0.0175091
1317							Zfp809	-0.527756	0.0148024
1318							Elk4	-0.529323	0.0166281
1319							Lepr	-0.529606	0.0396201
1320							B4galt5	-0.530537	0.0143252
1321							Ints10	-0.534435	0.00767477
1322							Calcrl	-0.535289	0.0320578
1323							Gpr19	-0.535881	0.019357
1324							C2cd2	-0.536417	0.000528653
1325							Tm7sf2	-0.537067	0.0239564
1326							Enpep	-0.537383	0.000297325
1327							Nuak2	-0.537964	0.0105065
1328							Col4a3bp	-0.538107	0.0015125
1329							Zfp119a	-0.538331	0.011277
1330							Abcc10	-0.54014	0.0254341
1331							Abcb9	-0.541006	0.029064
1332							Gm4951	-0.54168	0.0455071
1333							Arl6	-0.542973	0.0108417
1334							Mfsd8	-0.544176	0.0058863
1335							Abcb8	-0.54677	0.00107132
1336							Slc25a42	-0.549593	0.0275532
1337							Klhl26	-0.551069	0.00395769
1338							Ceacam1	-0.551477	0.000586483
1339							Ndrg1	-0.551557	0.00376849
1340							Fut11	-0.553638	0.00107132
1341							Slc24a5	-0.558016	0.00121292
1342							Trim2	-0.558609	0.000209536
1343							Fitm2	-0.562613	0.0110127
1344							Plxnc1	-0.564717	0.00119341
1345							Notch2	-0.566402	0.00462122
1346							Cd55	-0.567822	0.0011409
1347							Tmod4	-0.568525	0.0176987
1348							3110082I17Rik	-0.569068	0.00950834
1349							Slc43a3	-0.569169	5.18353e-05
1350							Ccdc159	-0.574288	0.0438581
1351							Hecw2	-0.57628	0.000542833
1352							Greb1l	-0.579446	0.0298855
1353							Agtrap	-0.580393	0.0269362
1354							Zhx3	-0.580822	0.0150398
1355							Nupl2	-0.581025	0.00523275
1356							Zfp950	-0.58225	0.00667818
1357							Cux2	-0.584862	0.0310835
1358							Sil1	-0.585979	0.000847255
1359							Lrrc8b	-0.586369	0.0132698
1360							Acer2	-0.587778	0.0249
1361							Pcdhga2	-0.587846	0.0310619
1362							Slc7a5	-0.588364	0.0190273
1363							Plscr1	-0.588894	0.0153743
1364							Trib2	-0.592567	0.000861146
1365							Plekha8	-0.595375	0.00596507
1366							Fkbp5	-0.595806	0.0268202
1367							Pars2	-0.596563	0.0266402
1368							Cd38	-0.604462	0.00527615
1369							Fcrlb	-0.604881	0.0416998
1370							Lrrc51	-0.613509	0.0423924
1371							Tbc1d7	-0.613678	0.00221096
1372							Nt5dc3	-0.613822	0.0228039
1373							Ifitm5	-0.615184	0.00110967
1374							Nkd2	-0.619761	0.0147878
1375							Pop4	-0.622991	0.00119341
1376							Stox2	-0.623817	0.000582374
1377							Rab3a	-0.624862	0.00380909
1378							Snapc5	-0.625434	0.0480762
1379							Zfp867	-0.626157	0.00251541
1380							Tusc3	-0.627933	1.1814e-06
1381							Cd93	-0.628075	0.00133857
1382							Mylk	-0.631451	0.00239383
1383							Shroom2	-0.631998	0.0445933
1384							Pcdhga6	-0.632002	0.0201776
1385							Ttc8	-0.634279	0.00473223
1386							Dcbld1	-0.635283	0.00110319
1387							Tma16	-0.635756	0.0182244
1388							Pam	-0.637199	0.000109312
1389							Spice1	-0.641984	0.000295391
1390							Plxdc1	-0.645688	0.0017339
1391							Syne1	-0.646168	0.00121292
1392							Bbs4	-0.647991	0.00462264
1393							Apold1	-0.651676	0.002119
1394							Cd200r1	-0.652207	0.0032868
1395							Qsox1	-0.653676	0.000588922
1396							Plcb1	-0.653707	0.00307769
1397							Mipep	-0.653797	0.010991
1398							Emilin1	-0.654884	0.000185818
1399							Zfp11	-0.655349	0.00220265
1400							Mnda	-0.659124	0.0414124
1401							Tcn2	-0.663524	7.66179e-07
1402							Dmwd	-0.665212	0.00801102
1403							Qpct	-0.667148	0.0174637
1404							Pnp	-0.670128	0.000176049
1405							Zfp971	-0.674019	0.0307283
1406							Plcl2	-0.675083	0.0071989
1407							Timp3	-0.676541	0.00124132
1408							Lifr	-0.681688	0.00207353
1409							Slc35d1	-0.68278	0.000941826
1410							Per1	-0.683373	0.0460394
1411							Slc9a9	-0.684184	0.000259125
1412							Sec22c	-0.688262	0.00413689
1413							Avl9	-0.690653	0.00198107
1414							Neu3	-0.691041	0.000123118
1415							Insr	-0.691802	0.0299225
1416							Colgalt2	-0.693722	0.000120715
1417							Lyplal1	-0.69478	0.0310619
1418							Slc46a1	-0.701354	0.0015932
1419							Rasl11b	-0.703268	0.00254632
1420							Antxr2	-0.703975	4.5893e-05
1421							Unc119b	-0.704908	0.00695208
1422							Zfp105	-0.705218	0.0195402
1423							Tecpr2	-0.705417	0.000465308
1424							Rpusd2	-0.70612	0.0347487
1425							Polg2	-0.706322	0.0167523
1426							Cd84	-0.709869	9.06673e-06
1427							Galnt7	-0.710272	5.40478e-07
1428							Cfh	-0.712276	0.00118069
1429							H2-Q1	-0.713127	0.0247794
1430							Hdac1	-0.714065	1.04422e-05
1431							Cd9	-0.714796	0.000209739
1432							Zfp938	-0.719857	0.0144998
1433							Msh5	-0.719946	0.000285652
1434							Pcdhb12	-0.727539	0.00146487
1435							Slc18a2	-0.728911	0.0011447
1436							Hdx	-0.729826	0.00098319
1437							Xdh	-0.732649	0.00417082
1438							Pcdhga5	-0.733898	0.000325194
1439							1700017B05Rik	-0.733984	0.0364664
1440							Thbd	-0.734967	0.0124427
1441							Igsf3	-0.735741	5.40452e-05
1442							Galnt18	-0.735889	0.00433536
1443							Edaradd	-0.736803	0.000496168
1444							Abi3bp	-0.741913	0.000517057
1445							Metap1d	-0.743615	0.00400501
1446							Plpp1	-0.74603	2.38085e-06
1447							Gnpda1	-0.753834	3.4639e-05
1448							Trim13	-0.762449	0.0081856
1449							Myzap	-0.764145	6.77036e-06
1450							Tmem220	-0.766244	0.000106875
1451							Ttc30a2	-0.769168	0.0173266
1452							Lgi4	-0.770852	0.043041
1453							Zswim4	-0.771859	6.55081e-05
1454							Itgb3	-0.773036	0.0165501
1455							Cyp4b1	-0.773883	2.07738e-05
1456							Slc45a3	-0.77828	0.00096383
1457							Mbd1	-0.781796	1.22012e-05
1458							Setd6	-0.784	0.0272598
1459							Car13	-0.78866	0.0330785
1460							Zfp202	-0.790297	0.00175562
1461							Psen2	-0.791391	0.000120715
1462							Sned1	-0.793265	0.002998
1463							Cyp2d22	-0.793333	0.00639587
1464							Dusp5	-0.79375	0.0145773
1465							Acp6	-0.794246	1.04595e-05
1466							Hyal1	-0.794247	0.00138988
1467							Gpatch3	-0.796528	0.00419043
1468							Tnf	-0.806543	0.04817
1469							Unc13a	-0.810248	0.00216742
1470							Adgrg1	-0.812641	1.73783e-05
1471							Hexim2	-0.818216	0.0174628
1472							Hgf	-0.822326	0.0119492
1473							Slc10a1	-0.823946	0.00241952
1474							Sytl4	-0.825804	0.0372039
1475							Itprip	-0.829295	0.0062299
1476							Slc5a6	-0.831254	5.03474e-06
1477							Pcdhga1	-0.840332	8.58974e-06
1478							Sgk1	-0.845623	1.85225e-08
1479							Hpgd	-0.846106	7.97059e-05
1480							Fastkd1	-0.847992	0.0227005
1481							Pdzd4	-0.848944	0.0466548
1482							Thbs2	-0.853994	0.000374061
1483							Fam199x	-0.854152	0.00887479
1484							Nfkbid	-0.85535	0.00260708
1485							Speg	-0.85859	0.0436552
1486							Cd55b	-0.862436	0.0458969
1487							Wfdc1	-0.86703	0.0231131
1488							Stac2	-0.868958	0.0174637
1489							Fcer1g	-0.869932	3.3068e-08
1490							Pard6g	-0.870493	0.00847674
1491							Col13a1	-0.876241	1.09626e-10
1492							Arrdc2	-0.876482	1.77231e-06
1493							Tspan6	-0.877775	0.00201131
1494							Il13ra2	-0.880954	0.000907591
1495							Zfp882	-0.881281	0.0109467
1496							Gja4	-0.881777	3.2507e-05
1497							Rd3	-0.882571	0.000720759
1498							Vwa7	-0.883289	2.15076e-05
1499							Zfp618	-0.884928	0.00400501
1500							Tex9	-0.885788	0.0321349
1501							Ssbp2	-0.886823	0.000328083
1502							Tmem136	-0.88725	0.00627507
1503							Mroh7	-0.892251	0.0126253
1504							Lhfp	-0.894254	0.0312592
1505							Mertk	-0.895043	2.53526e-05
1506							Mamld1	-0.910158	0.000848381
1507							AU041133	-0.928732	0.000857586
1508							Cdh4	-0.934745	3.92437e-05
1509							Adamts14	-0.935252	0.00260708
1510							Rad9b	-0.948129	0.0434662
1511							Cda	-0.95105	0.00801102
1512							Psmc3ip	-0.953053	0.0484275
1513							Ypel1	-0.959901	0.0284418
1514							4930432K21Rik	-0.967631	0.0229722
1515							Ocel1	-0.97272	5.09717e-09
1516							Fkbp14	-0.976622	1.66949e-06
1517							C1qtnf2	-0.978143	0.00387072
1518							Maneal	-0.97815	0.0281813
1519							Igsf8	-0.980608	2.20906e-05
1520							Ccdc28b	-0.981281	3.13911e-05
1521							Gramd1c	-0.987875	2.06496e-05
1522							Anxa1	-0.988805	6.57386e-05
1523							Lpin3	-0.991193	0.0002314
1524							Alox12	-0.992465	0.000798509
1525							Atg9b	-0.995596	0.000136684
1526							Tekt2	-1.00626	0.00779505
1527							Sfn	-1.01235	0.00462122
1528							Rab36	-1.01774	0.0148024
1529							Cd209b	-1.01802	2.6054e-06
1530							Asb4	-1.02253	1.18984e-06
1531							Pcdhb4	-1.03444	0.00441161
1532							Mfsd7a	-1.03712	0.0466062
1533							Robo1	-1.04217	6.70639e-08
1534							Armc6	-1.04357	3.2507e-05
1535							Lyve1	-1.05227	0.00064006
1536							Ccdc57	-1.05371	0.00141304
1537							Nrxn2	-1.0575	0.00146091
1538							Pcdhb5	-1.0603	0.000724905
1539							Gan	-1.06297	0.000696499
1540							Ldlrad3	-1.06663	0.000852083
1541							Timp2	-1.07307	0.0141845
1542							Pln	-1.0788	0.00884325
1543							Zfp963	-1.08575	6.92771e-05
1544							Adamtsl2	-1.11137	0.0165501
1545							Pde4c	-1.11719	0.000432261
1546							Pcdhga10	-1.13019	0.00377808
1547							Serpina3i	-1.1302	3.0246e-06
1548							Nr4a1	-1.13294	0.00648825
1549							Zfp868	-1.1479	2.60181e-12
1550							Ch25h	-1.16061	9.83899e-05
1551							Prrt2	-1.16672	0.0122244
1552							Klf12	-1.1695	7.68908e-05
1553							Ttc26	-1.1761	0.0103337
1554							Arap2	-1.18139	0.000484205
1555							Sele	-1.19672	0.0448201
1556							Parp8	-1.198	0.00603759
1557							Tesmin	-1.20865	0.00404857
1558							Kcns3	-1.21148	0.00311395
1559							Mpeg1	-1.23168	0.000241051
1560							Arhgef33	-1.23464	0.00860089
1561							Sh3pxd2b	-1.24114	0.00898613
1562							Arhgef17	-1.24555	0.00421184
1563							Dpy19l4	-1.24597	5.02871e-10
1564							Dst	-1.24985	0.000393991
1565							Fam166a	-1.25134	0.00278395
1566							Fzd1	-1.26	0.000603704
1567							Nckap5	-1.26495	0.0128982
1568							C5ar2	-1.26617	0.0122775
1569							Maoa	-1.27177	7.6803e-07
1570							Shisa9	-1.27483	0.00164806
1571							Rab3b	-1.27715	4.56349e-05
1572							Syt4	-1.28112	0.0389574
1573							Cyp7b1	-1.28533	6.71118e-07
1574							9330182L06Rik	-1.31106	0.000361302
1575							Fam19a2	-1.31864	3.02419e-05
1576							Nfe2l3	-1.3304	0.00142279
1577							Gucy1b1	-1.3354	2.65906e-07
1578							Nos3	-1.34363	1.63417e-05
1579							Lgals2	-1.3481	0.00296863
1580							S100a4	-1.34816	0.0249
1581							Neb	-1.35787	0.000565792
1582							Fam129c	-1.36925	6.21578e-06
1583							Pla2g7	-1.37352	7.84634e-06
1584							Boc	-1.37676	0.00173799
1585							Thy1	-1.39046	0.0249
1586							Serpina3n	-1.40586	2.35173e-07
1587							Hdc	-1.40757	4.863e-11
1588							Cacna1a	-1.40761	0.000305925
1589							Cstad	-1.40934	0.000350882
1590							Bcam	-1.41535	0.000115597
1591							Tox2	-1.45094	8.50244e-07
1592							Mettl24	-1.47358	0.00053641
1593							Hsd17b7	-1.49737	1.0105e-08
1594							Adat2	-1.50906	1.18364e-05
1595							Chil1	-1.5174	0.00732483
1596							Med12l	-1.51786	0.0197713
1597							Ufsp1	-1.5311	9.39957e-06
1598							Clec4d	-1.5443	0.0389964
1599							Ccdc150	-1.5582	0.00347712
1600							Alpl	-1.57089	0.00147698
1601							Ctnna3	-1.57126	0.00335028
1602							Nkain4	-1.59628	0.018016
1603							Lypd6	-1.65221	1.61148e-14
1604							Slamf1	-1.65402	0.000318882
1605							Pnp2	-1.65411	2.25652e-10
1606							Neo1	-1.66252	2.91699e-05
1607							Tenm1	-1.66473	0.00274919
1608							Gm11567	-1.66813	2.86816e-07
1609							Col6a2	-1.72067	0.0243462
1610							Col3a1	-1.72818	0.0138487
1611							Igsf23	-1.77319	0.00867595
1612							Arc	-1.84508	1.09435e-13
1613							Enpp2	-1.85512	0.00914326
1614							Cd24a	-1.86231	3.85145e-06
1615							Col1a2	-1.87991	0.0173244
1616							Dusp4	-1.90237	9.06665e-15
1617							Map3k6	-1.91438	0.00104001
1618							Sorl1	-1.92732	0.000185141
1619							Map9	-1.93276	6.3472e-05
1620							Cd63	-1.95399	0.00600303
1621							Serpina3j	-2.05834	2.51015e-09
1622							Plppr5	-2.12846	0.00324104
1623							Slc10a6	-2.277	9.87829e-08
1624							Dcdc2b	-2.30255	8.86524e-07
1625							Gprc5b	-2.37772	1.58361e-10
1626							Nek11	-2.39273	5.85405e-07
1627							Fam205c	-2.4796	1.69739e-06
1628							Tmem119	-2.52582	0.0456563
1629							Akap6	-2.5731	0.000898808
1630							Saa3	-2.90503	0.0212626
1631							Col1a1	-3.17343	0.000201396
1632							Slc18a1	-3.64704	4.78787e-16
1633							Ache	-3.68069	4.3025e-29
1634							Zbtb16	-3.70385	0.000126667
1635							Ppp1r3a	-3.77267	6.71118e-07
1636							Klhl32	-3.9543	5.94468e-16
1637							Enpp6	-4.11363	2.92591e-13
1638							Calr3	-4.74517	4.27287e-34
1639							Rnase10	-6.38117	1.9661e-13
1640							Ifi202b	-11.3916	8.43937e-129

## Sheet: Table 1.2
	a1. FA comparison 1 (968 from 1034 annotated)							a2. FA comparison 2 (489 from 523 annotated)							b. Functional annotation on overlap comparison 1 and 2 (193 of 205 genes annotated)								c. FA overlap comparison 1 or 2 and 3 (690 from 737 annotated)								d. Functional annotation on unique genes (828 from 895 annotated)
	ID	Name	Source	q-value FDR B&H	Hit Count in Query List	Hit Count in Genome	% hits	ID	Name	Source	q-value FDR B&H	Hit Count in Query List	Hit Count in Genome	% hits	ID	Name	Source	q-value FDR B&H	Hit Count in Query List	Hit Count in Genome	% hits		ID	Name	Source	q-value FDR B&H	Hit Count in Query List	Hit Count in Genome	% hits		ID	Name	Source	q-value FDR B&H	Hit Count in Query List	Hit Count in Genome	% hits
	Biological Process							Biological Process							Biological Process								Biological Process								Biological process
1	GO:0007059	chromosome segregation		6.432e-15	70	465	15.0538	GO:1903047	mitotic cell cycle process		3.903e-18	73	854	8.54801	GO:0000280	nuclear division		3.069e-21	39	512	7.61719	1	GO:0007059	chromosome segregation		4.346e-23	70	465	15.0538	1	GO:0044282	small molecule catabolic process		1.336e-28	80	421	19.0024
2	GO:0051301	cell division		6.432e-15	89	697	12.769	GO:0051301	cell division		4.536e-18	65	697	9.32568	GO:1903047	mitotic cell cycle process		3.069e-21	48	854	5.62061	2	GO:0098813	nuclear chromosome segregation		1.39e-21	59	356	16.573	2	GO:0043436	oxoacid metabolic process		6.508e-25	124	1058	11.7202
3	GO:0048285	organelle fission		4.041e-14	77	571	13.4851	GO:0022402	cell cycle process		1.816e-15	92	1441	6.38446	GO:0140014	mitotic nuclear division		6.508e-20	31	316	9.81013	3	GO:0000819	sister chromatid segregation		1.39e-21	50	254	19.685	3	GO:0006082	organic acid metabolic process		6.508e-25	124	1064	11.6541
4	GO:0000280	nuclear division		4.041e-14	72	512	14.0625	GO:0051726	regulation of cell cycle		3.535e-15	84	1256	6.6879	GO:0048285	organelle fission		6.508e-20	39	571	6.83012	4	GO:0000070	mitotic sister chromatid segregation		1.39e-21	46	212	21.6981	4	GO:0019752	carboxylic acid metabolic process		6.508e-25	122	1035	11.7874
5	GO:0098813	nuclear chromosome segregation		2.303e-13	57	356	16.0112	GO:0000278	mitotic cell cycle		3.535e-15	74	1014	7.29783	GO:0051301	cell division		1.126e-19	42	697	6.02582	5	GO:0000280	nuclear division		1.289e-20	69	512	13.4766	5	GO:1901606	alpha-amino acid catabolic process		2.313e-20	35	104	33.6538
6	GO:0022402	cell cycle process		2.303e-13	137	1441	9.50729	GO:0007049	cell cycle		2.058e-14	109	1985	5.49118	GO:0022402	cell cycle process		1.157e-19	58	1441	4.02498	6	GO:0140014	mitotic nuclear division		1.289e-20	54	316	17.0886	6	GO:0016054	organic acid catabolic process		4.02e-20	54	272	19.8529
7	GO:0000070	mitotic sister chromatid segregation		8.505e-13	42	212	19.8113	GO:0010564	regulation of cell cycle process		1.057e-13	64	845	7.57396	GO:0000278	mitotic cell cycle		1.859e-19	49	1014	4.83235	7	GO:0048285	organelle fission		1.289e-20	73	571	12.7846	7	GO:0046395	carboxylic acid catabolic process		4.02e-20	54	272	19.8529
8	GO:0140014	mitotic nuclear division		9.909e-13	52	316	16.4557	GO:0140014	mitotic nuclear division		1.132e-13	38	316	12.0253	GO:0000819	sister chromatid segregation		1.859e-19	28	254	11.0236	8	GO:1903047	mitotic cell cycle process		1.381e-20	91	854	10.6557	8	GO:0009063	amino acid catabolic process		1.232e-18	35	117	29.9145
9	GO:0000819	sister chromatid segregation		1.006e-12	46	254	18.1102	GO:0007059	chromosome segregation		1.253e-13	46	465	9.89247	GO:0007059	chromosome segregation		2.569e-19	35	465	7.52688	9	GO:0000278	mitotic cell cycle		8.013e-20	99	1014	9.76331	9	GO:1901605	alpha-amino acid metabolic process		7.273e-18	49	251	19.5219
10	GO:0007049	cell cycle		1.954e-12	168	1985	8.46348	GO:0000819	sister chromatid segregation		1.436e-13	34	254	13.3858	GO:0098813	nuclear chromosome segregation		9.073e-19	31	356	8.70787	10	GO:0022402	cell cycle process		3.15e-19	121	1441	8.39695	10	GO:0006520	amino acid metabolic process		1.57e-17	56	332	16.8675
	Pathway							Pathway							Pathway								Pathway							11	GO:0044283	small molecule biosynthetic process		2.511e-15	79	676	11.6864
1	M27181	REACTOME_RESOLUTION_OF_SISTER_CHROMATID_COHESION	Reactome Pathways	1.338e-08	30	127	23.622	M14	PID_AURORA_B_PATHWAY	PID Pathways	9.604e-06	11	39	28.2051	M5336	REACTOME_CELL_CYCLE_MITOTIC	Reactome Pathways	3.917e-08	28	561	4.99109	1	M14	PID_AURORA_B_PATHWAY	PID Pathways	6.885e-09	15	39	38.4615	12	GO:0170033	L-amino acid metabolic process		5.862e-15	41	208	19.7115
2	M27550	REACTOME_RHO_GTPASES_ACTIVATE_FORMINS	Reactome Pathways	9.309e-08	30	140	21.4286	M5336	REACTOME_CELL_CYCLE_MITOTIC	Reactome Pathways	1.407e-05	40	561	7.13012	M27181	REACTOME_RESOLUTION_OF_SISTER_CHROMATID_COHESION	Reactome Pathways	7.958e-08	14	127	11.0236	2	M129	PID_PLK1_PATHWAY	PID Pathways	6.885e-09	16	46	34.7826	13	GO:0170035	L-amino acid catabolic process		1.226e-14	26	80	32.5
3	M129	PID_PLK1_PATHWAY	PID Pathways	1.068e-07	17	46	36.9565	M27673	REACTOME_MITOTIC_SPINDLE_CHECKPOINT	Reactome Pathways	3.255e-05	16	111	14.4144	M543	REACTOME_CELL_CYCLE	Reactome Pathways	7.958e-08	30	694	4.32277	3	M27181	REACTOME_RESOLUTION_OF_SISTER_CHROMATID_COHESION	Reactome Pathways	7.963e-09	25	127	19.685	14	GO:1901135	carbohydrate derivative metabolic process		2.284e-14	112	1226	9.1354
4	MM14894	REACTOME_RESOLUTION_OF_SISTER_CHROMATID_COHESION	Reactome Pathways	1.5e-07	28	129	21.7054	M41838	REACTOME_SIGNALING_BY_RHO_GTPASES_MIRO_GTPASES_AND_RHOBTB3	Reactome Pathways	3.642e-05	45	720	6.25	M27673	REACTOME_MITOTIC_SPINDLE_CHECKPOINT	Reactome Pathways	1.286e-07	13	111	11.7117	4	M27673	REACTOME_MITOTIC_SPINDLE_CHECKPOINT	Reactome Pathways	8.639e-08	22	111	19.8198	15	GO:0055086	nucleobase-containing small molecule metabolic process		2.615e-14	83	767	10.8214
5	MM15690	REACTOME_SIGNALING_BY_RHO_GTPASES_MIRO_GTPASES_AND_RHOBTB3	Reactome Pathways	3.376e-07	74	649	11.4022	M176	PID_FOXM1_PATHWAY	PID Pathways	3.642e-05	10	40	25	M176	PID_FOXM1_PATHWAY	PID Pathways	1.463e-07	9	40	22.5	5	M4217	REACTOME_MITOTIC_PROMETAPHASE	Reactome Pathways	8.639e-08	30	204	14.7059	16	GO:0019637	organophosphate metabolic process		5.189e-14	106	1142	9.28196
6	M41838	REACTOME_SIGNALING_BY_RHO_GTPASES_MIRO_GTPASES_AND_RHOBTB3	Reactome Pathways	4.118e-07	79	720	10.9722	M543	REACTOME_CELL_CYCLE	Reactome Pathways	6.839e-05	43	694	6.19597	M27550	REACTOME_RHO_GTPASES_ACTIVATE_FORMINS	Reactome Pathways	1.463e-07	14	140	10	6	MM14894	REACTOME_RESOLUTION_OF_SISTER_CHROMATID_COHESION	Reactome Pathways	2.22e-07	23	129	17.8295	17	GO:0006753	nucleoside phosphate metabolic process		6.639e-14	77	691	11.1433
7	M4217	REACTOME_MITOTIC_PROMETAPHASE	Reactome Pathways	4.118e-07	35	204	17.1569	M27550	REACTOME_RHO_GTPASES_ACTIVATE_FORMINS	Reactome Pathways	6.839e-05	17	140	12.1429	M47885	KEGG_MEDICUS_REFERENCE_ORGANIZATION_OF_THE_OUTER_KINETOCHORE	KEGG Medicus Pathways	2.059e-07	7	19	36.8421	7	M5336	REACTOME_CELL_CYCLE_MITOTIC	Reactome Pathways	2.39e-07	53	561	9.44742	18	GO:0009117	nucleotide metabolic process		1.174e-13	76	684	11.1111
8	M176	PID_FOXM1_PATHWAY	PID Pathways	4.118e-07	15	40	37.5	M27181	REACTOME_RESOLUTION_OF_SISTER_CHROMATID_COHESION	Reactome Pathways	8.341e-05	16	127	12.5984	M41838	REACTOME_SIGNALING_BY_RHO_GTPASES_MIRO_GTPASES_AND_RHOBTB3	Reactome Pathways	1.414e-06	28	720	3.88889	8	M176	PID_FOXM1_PATHWAY	PID Pathways	4.755e-07	13	40	32.5	19	GO:0032787	monocarboxylic acid metabolic process		1.336e-13	79	731	10.8071
9	MM15266	REACTOME_RHO_GTPASES_ACTIVATE_FORMINS	Reactome Pathways	5.818e-07	28	141	19.8582	M129	PID_PLK1_PATHWAY	PID Pathways	8.456e-05	10	46	21.7391	M4217	REACTOME_MITOTIC_PROMETAPHASE	Reactome Pathways	1.669e-06	15	204	7.35294	9	M27550	REACTOME_RHO_GTPASES_ACTIVATE_FORMINS	Reactome Pathways	7.099e-07	23	140	16.4286	20	GO:0072521	purine-containing compound metabolic process		2.835e-13	73	652	11.1963
10	MM14472	REACTOME_HEMOSTASIS	Reactome Pathways	9.069e-07	66	571	11.5587	M47885	KEGG_MEDICUS_REFERENCE_ORGANIZATION_OF_THE_OUTER_KINETOCHORE	KEGG Medicus Pathways	9.816e-05	7	19	36.8421	MM14635	REACTOME_CELL_CYCLE	Reactome Pathways	2.223e-06	25	603	4.14594	10	MM15362	REACTOME_MITOTIC_PROMETAPHASE	Reactome Pathways	7.099e-07	28	202	13.8614	21	GO:0002682	regulation of immune system process		9.072e-13	142	1836	7.7342
																														22	GO:0044248	cellular catabolic process		1.225e-12	109	1253	8.69912
																														23	GO:0170040	proteinogenic amino acid catabolic process		2.057e-12	23	75	30.6667
																														24	GO:0170039	proteinogenic amino acid metabolic process		2.763e-12	35	185	18.9189
																														25	GO:0043603	amide metabolic process		3.384e-12	61	511	11.9374
																														26	GO:0170041	non-proteinogenic amino acid metabolic process		6.655e-12	24	87	27.5862
																														27	GO:0006163	purine nucleotide metabolic process		1.727e-10	65	619	10.5008
																														28	GO:0009074	aromatic amino acid family catabolic process		2.233e-10	13	24	54.1667
																														29	GO:0002684	positive regulation of immune system process		2.885e-10	102	1242	8.21256
																														30	GO:0046434	organophosphate catabolic process		4.756e-10	40	281	14.2349
																															Pathway
																														1	MM14563	REACTOME_METABOLISM	Reactome Pathways	6.332e-16	170	1865	9.11528
																														2	M727	REACTOME_METABOLISM_OF_AMINO_ACIDS_AND_DERIVATIVES	Reactome Pathways	6.332e-16	62	366	16.9399
																														3	MM15403	REACTOME_METABOLISM_OF_AMINO_ACIDS_AND_DERIVATIVES	Reactome Pathways	2.394e-15	49	245	20
																														4	M48079	WP_METABOLIC_EPILEPTIC_DISORDERS	WikiPathways	3.022e-11	26	91	28.5714
																														5	M766	KEGG_GLYCINE_SERINE_AND_THREONINE_METABOLISM	KEGG Legacy Pathways	1.841e-08	14	31	45.1613
																														6	M48343	WP_DENGUE2_INTERACTIONS_WITH_COMPLEMENT_AND_COAGULATION_CASCADES	WikiPathways	4.216e-06	16	59	27.1186
																														7	M39842	WP_BIOMARKERS_FOR_UREA_CYCLE_DISORDERS	WikiPathways	4.733e-06	8	12	66.6667
																														8	M16894	KEGG_COMPLEMENT_AND_COAGULATION_CASCADES	KEGG Legacy Pathways	4.834e-06	17	69	24.6377
																														9	MM15837	WP_MICROGLIA_PATHOGEN_PHAGOCYTOSIS_PATHWAY	WikiPathways	4.834e-06	14	46	30.4348
																														10	M39500	WP_TRYPTOPHAN_METABOLISM	WikiPathways	4.977e-06	12	33	36.3636
																														11	M39695	WP_MICROGLIA_PATHOGEN_PHAGOCYTOSIS_PATHWAY	WikiPathways	4.977e-06	13	40	32.5
																														12	M980	KEGG_TRYPTOPHAN_METABOLISM	KEGG Legacy Pathways	4.977e-06	13	40	32.5
																														13	M39649	WP_COMPLEMENT_AND_COAGULATION_CASCADES	WikiPathways	1.167e-05	15	58	25.8621
																														14	M1084	REACTOME_TRYPTOPHAN_CATABOLISM	Reactome Pathways	1.321e-05	8	14	57.1429
																														15	MM15942	WP_AMINO_ACID_METABOLISM	WikiPathways	2.54e-05	19	98	19.3878
																														16	MM15401	REACTOME_TRYPTOPHAN_CATABOLISM	Reactome Pathways	3.009e-05	7	11	63.6364
																														17	MM14472	REACTOME_HEMOSTASIS	Reactome Pathways	4.786e-05	55	571	9.63222
																														18	M39502	WP_COMPLEMENT_ACTIVATION	WikiPathways	5.809e-05	9	22	40.9091
																														19	M39710	WP_TRANSSULFURATION_ONECARBON_METABOLISM_AND_RELATED_PATHWAYS	WikiPathways	6.289e-05	15	67	22.3881
																														20	MM15454	REACTOME_PLATELET_ACTIVATION_SIGNALING_AND_AGGREGATION	Reactome Pathways	6.779e-05	32	257	12.4514
																														21	M13088	KEGG_PPAR_SIGNALING_PATHWAY	KEGG Legacy Pathways	8.555e-05	15	69	21.7391
																														22	MM14998	REACTOME_GLYOXYLATE_METABOLISM_AND_GLYCINE_DEGRADATION	Reactome Pathways	0.0001038	8	18	44.4444
																														23	M40055	WP_KYNURENINE_PATHWAY_AND_LINKS_TO_CELL_SENESCENCE	WikiPathways	0.0001099	9	24	37.5
																														24	M39833	WP_UREA_CYCLE_AND_RELATED_DISEASES	WikiPathways	0.0001158	6	9	66.6667
																														25	MM15848	WP_ONECARBON_METABOLISM_AND_RELATED_PATHWAYS	WikiPathways	0.0001195	13	54	24.0741
																														26	M39570	WP_AMINO_ACID_METABOLISM	WikiPathways	0.0001195	17	91	18.6813
																														27	M27293	REACTOME_GLYOXYLATE_METABOLISM_AND_GLYCINE_DEGRADATION	Reactome Pathways	0.0001385	8	19	42.1053
																														28	MM15995	WP_PPAR_SIGNALING_PATHWAY	WikiPathways	0.0001385	15	73	20.5479
																														29	MM15628	REACTOME_PEROXISOMAL_PROTEIN_IMPORT	Reactome Pathways	0.0001681	14	65	21.5385
																														30	MM15902	WP_TRYPTOPHAN_METABOLISM	WikiPathways	0.0001728	12	48	25

## Sheet: Table 1.3
		a1. FA comparison 1 (636 from 678 annotated)							a2. FA comparison 2 (286 from 307 annotated)							b. Functional annotation on overlap comparison 1 and 2 (149 of 155 genes annotated)										c. FA overlap comparison 1 or 2 and 3 (485 from 518 annotated)										d. Functional annotation on unique genes (577 from 631 annotated)
		ID	Name	Source	q-value FDR B&H	Hit Count in Query List	Hit Count in Genome	% hits	ID	Name	Source	q-value FDR B&H	Hit Count in Query List	Hit Count in Genome	% hits	ID	Name	Source	q-value FDR B&H	Hit Count in Query List	Hit Count in Genome	% hits				ID	Name	Source	q-value FDR B&H	Hit Count in Query List	Hit Count in Genome	% hits				ID	Name	Source	q-value FDR B&H	Hit Count in Query List	Hit Count in Genome	% hits
		Biological Process							Biological Process							Biological Process										Biological Process										Biological process
1	UP	GO:0007059	chromosome segregation		2.931e-22	66	465	14.1935	GO:1903047	mitotic cell cycle process		5.876e-25	63	854	7.37705	GO:1903047	mitotic cell cycle process		1.461e-24	46	854	5.38642		1	UP	GO:0007059	chromosome segregation		3.775e-29	66	465	14.1935		UP	1	GO:0044282	small molecule catabolic process		2.702e-34	74	421	17.5772
2		GO:0051301	cell division		5.103e-21	79	697	11.3343	GO:0051301	cell division		3.961e-22	54	697	7.74749	GO:0000280	nuclear division		1.116e-23	37	512	7.22656		2		GO:0098813	nuclear chromosome segregation		7.074e-27	56	356	15.7303			2	GO:0043436	oxoacid metabolic process		5.006e-33	113	1058	10.6805
3		GO:0098813	nuclear chromosome segregation		1.361e-19	54	356	15.1685	GO:0000278	mitotic cell cycle		4.111e-22	64	1014	6.31164	GO:0022402	cell cycle process		1.844e-23	55	1441	3.81679		3		GO:1903047	mitotic cell cycle process		1.051e-26	84	854	9.83607			3	GO:0006082	organic acid metabolic process		5.699e-33	113	1064	10.6203
4		GO:0022402	cell cycle process		1.361e-19	116	1441	8.04997	GO:0022402	cell cycle process		8.465e-21	74	1441	5.13532	GO:0051301	cell division		1.844e-23	41	697	5.88235		4		GO:0000070	mitotic sister chromatid segregation		4.182e-26	44	212	20.7547			4	GO:0019752	carboxylic acid metabolic process		8.048e-33	111	1035	10.7246
5		GO:0048285	organelle fission		2.794e-19	68	571	11.9089	GO:0140014	mitotic nuclear division		9.752e-20	36	316	11.3924	GO:0000278	mitotic cell cycle		4.568e-23	47	1014	4.63511		5		GO:0048285	organelle fission		4.182e-26	68	571	11.9089			5	GO:0016054	organic acid catabolic process		9.894e-26	52	272	19.1176
6		GO:0000280	nuclear division		3.255e-19	64	512	12.5	GO:0007059	chromosome segregation		1.585e-19	42	465	9.03226	GO:0140014	mitotic nuclear division		1.516e-22	30	316	9.49367		6		GO:0022402	cell cycle process		4.564e-26	109	1441	7.56419			6	GO:0046395	carboxylic acid catabolic process		9.894e-26	52	272	19.1176
7		GO:0007049	cell cycle		9.789e-19	139	1985	7.00252	GO:0000070	mitotic sister chromatid segregation		5.402e-19	30	212	14.1509	GO:0048285	organelle fission		1.516e-22	37	571	6.47986		7		GO:0000278	mitotic cell cycle		6.17e-26	90	1014	8.87574			7	GO:1901606	alpha-amino acid catabolic process		1.703e-24	34	104	32.6923
8		GO:0000070	mitotic sister chromatid segregation		7.932e-18	40	212	18.8679	GO:0000280	nuclear division		6.182e-19	43	512	8.39844	GO:0007059	chromosome segregation		3.001e-22	34	465	7.31183		8		GO:0000819	sister chromatid segregation		6.17e-26	47	254	18.5039			8	GO:1901605	alpha-amino acid metabolic process		9.131e-23	47	251	18.7251
9		GO:0000819	sister chromatid segregation		1.938e-17	43	254	16.9291	GO:0000819	sister chromatid segregation		6.546e-19	32	254	12.5984	GO:0000819	sister chromatid segregation		1.524e-21	27	254	10.6299		9		GO:0000280	nuclear division		7.245e-26	64	512	12.5			9	GO:0009063	amino acid catabolic process		1.11e-22	34	117	29.0598
10		GO:0000278	mitotic cell cycle		4.444e-17	89	1014	8.77712	GO:0007049	cell cycle		2.055e-18	83	1985	4.18136	GO:0007049	cell cycle		2.854e-21	60	1985	3.02267		10		GO:0140014	mitotic nuclear division		1.821e-25	51	316	16.1392			10	GO:0006520	amino acid metabolic process		1.548e-22	53	332	15.9639
		Pathway							Pathway							Pathway										Pathway									11	GO:0170033	L-amino acid metabolic process		1.092e-19	40	208	19.2308
1		M27181	REACTOME_RESOLUTION_OF_SISTER_CHROMATID_COHESION	Reactome Pathways	2.768e-13	30	127	23.622	M5336	REACTOME_CELL_CYCLE_MITOTIC	Reactome Pathways	2.625e-09	35	561	6.23886	M5336	REACTOME_CELL_CYCLE_MITOTIC	Reactome Pathways	1.899e-10	27	561	4.81283		1		M27181	REACTOME_RESOLUTION_OF_SISTER_CHROMATID_COHESION	Reactome Pathways	9.387e-12	25	127	19.685			12	GO:0170035	L-amino acid catabolic process		1.745e-18	26	80	32.5
2		M4217	REACTOME_MITOTIC_PROMETAPHASE	Reactome Pathways	9.328e-12	35	204	17.1569	M543	REACTOME_CELL_CYCLE	Reactome Pathways	6.804e-09	38	694	5.4755	M543	REACTOME_CELL_CYCLE	Reactome Pathways	3.607e-10	29	694	4.17867		2		M5336	REACTOME_CELL_CYCLE_MITOTIC	Reactome Pathways	9.387e-12	52	561	9.26916			13	GO:0044283	small molecule biosynthetic process		2.073e-18	69	676	10.2071
3		MM14894	REACTOME_RESOLUTION_OF_SISTER_CHROMATID_COHESION	Reactome Pathways	9.328e-12	28	129	21.7054	M14	PID_AURORA_B_PATHWAY	PID Pathways	7.011e-09	11	39	28.2051	M27181	REACTOME_RESOLUTION_OF_SISTER_CHROMATID_COHESION	Reactome Pathways	1.505e-09	14	127	11.0236		3		M543	REACTOME_CELL_CYCLE	Reactome Pathways	1.467e-11	58	694	8.35735			14	GO:0032787	monocarboxylic acid metabolic process		8.249e-18	71	731	9.71272
4		M27550	REACTOME_RHO_GTPASES_ACTIVATE_FORMINS	Reactome Pathways	9.328e-12	29	140	20.7143	M27673	REACTOME_MITOTIC_SPINDLE_CHECKPOINT	Reactome Pathways	7.533e-08	15	111	13.5135	M27673	REACTOME_MITOTIC_SPINDLE_CHECKPOINT	Reactome Pathways	3.194e-09	13	111	11.7117		4		M129	PID_PLK1_PATHWAY	PID Pathways	1.533e-11	16	46	34.7826			15	GO:0006753	nucleoside phosphate metabolic process		2.623e-17	68	691	9.84081
5		MM15690	REACTOME_SIGNALING_BY_RHO_GTPASES_MIRO_GTPASES_AND_RHOBTB3	Reactome Pathways	2.424e-11	65	649	10.0154	MM14635	REACTOME_CELL_CYCLE	Reactome Pathways	8.072e-08	33	603	5.47264	M27550	REACTOME_RHO_GTPASES_ACTIVATE_FORMINS	Reactome Pathways	3.461e-09	14	140	10		5		MM14635	REACTOME_CELL_CYCLE	Reactome Pathways	1.533e-11	53	603	8.78939			16	GO:0055086	nucleobase-containing small molecule metabolic process		2.623e-17	72	767	9.38722
6		M41838	REACTOME_SIGNALING_BY_RHO_GTPASES_MIRO_GTPASES_AND_RHOBTB3	Reactome Pathways	2.684e-11	69	720	9.58333	M176	PID_FOXM1_PATHWAY	PID Pathways	1.176e-07	10	40	25	M176	PID_FOXM1_PATHWAY	PID Pathways	8.532e-09	9	40	22.5		6		M14	PID_AURORA_B_PATHWAY	PID Pathways	1.533e-11	15	39	38.4615			17	GO:0170039	proteinogenic amino acid metabolic process		5.386e-17	35	185	18.9189
7		MM15362	REACTOME_MITOTIC_PROMETAPHASE	Reactome Pathways	1.019e-10	33	202	16.3366	M27181	REACTOME_RESOLUTION_OF_SISTER_CHROMATID_COHESION	Reactome Pathways	2.974e-07	15	127	11.811	M41838	REACTOME_SIGNALING_BY_RHO_GTPASES_MIRO_GTPASES_AND_RHOBTB3	Reactome Pathways	9.183e-09	27	720	3.75		7		M4217	REACTOME_MITOTIC_PROMETAPHASE	Reactome Pathways	1.533e-11	30	204	14.7059			18	GO:0009117	nucleotide metabolic process		5.386e-17	67	684	9.79532
8		MM15266	REACTOME_RHO_GTPASES_ACTIVATE_FORMINS	Reactome Pathways	2.881e-10	27	141	19.1489	M27550	REACTOME_RHO_GTPASES_ACTIVATE_FORMINS	Reactome Pathways	1.023e-06	15	140	10.7143	M47885	KEGG_MEDICUS_REFERENCE_ORGANIZATION_OF_THE_OUTER_KINETOCHORE	KEGG Medicus Pathways	2.119e-08	7	19	36.8421		8		M27673	REACTOME_MITOTIC_SPINDLE_CHECKPOINT	Reactome Pathways	7.318e-11	22	111	19.8198			19	GO:0072521	purine-containing compound metabolic process		7.487e-17	65	652	9.96933
9		M5336	REACTOME_CELL_CYCLE_MITOTIC	Reactome Pathways	3.221e-10	57	561	10.1604	M47885	KEGG_MEDICUS_REFERENCE_ORGANIZATION_OF_THE_OUTER_KINETOCHORE	KEGG Medicus Pathways	1.826e-06	7	19	36.8421	M4217	REACTOME_MITOTIC_PROMETAPHASE	Reactome Pathways	2.769e-08	15	204	7.35294		9		MM14894	REACTOME_RESOLUTION_OF_SISTER_CHROMATID_COHESION	Reactome Pathways	1.94e-10	23	129	17.8295			20	GO:0019637	organophosphate metabolic process		4.556e-16	88	1142	7.70578
10		M129	PID_PLK1_PATHWAY	PID Pathways	6.828e-10	16	46	34.7826	M39678	WP_RETINOBLASTOMA_GENE_IN_CANCER	WikiPathways	2.555e-06	12	90	13.3333	MM14635	REACTOME_CELL_CYCLE	Reactome Pathways	2.769e-08	24	603	3.9801		10		MM15362	REACTOME_MITOTIC_PROMETAPHASE	Reactome Pathways	3.469e-10	28	202	13.8614			21	GO:0170040	proteinogenic amino acid catabolic process		8.725e-16	23	75	30.6667
		a. FA Comparison 1 (332 from 356 annotated)							b. FA comparison 2 (203 from 216 annotated)							c. Functional annotation on overlap comparison 1 and 2 (44 of 50 genes annotated)										d. FA overlap comparison 1 or 2 and 3 (205 from 219 annotated)									22	GO:0046394	carboxylic acid biosynthetic process		2.802e-14	45	374	12.0321
		Biological Process							Biological Process							Biological Process										Biological Process									23	GO:0170041	non-proteinogenic amino acid metabolic process		3.158e-14	23	87	26.4368
1	DOWN	GO:0007155	cell adhesion		8.838e-06	60	1675	3.58209	GO:0030168	platelet activation		0.001989	11	158	6.96203	n < 10 significant terms								1	DOWN	GO:0007155	cell adhesion		3.732e-06	44	1675	2.62687			24	GO:0016053	organic acid biosynthetic process		3.488e-14	45	377	11.9363
2		GO:0050900	leukocyte migration		8.89e-06	27	449	6.01336	GO:0016310	phosphorylation		0.00455	39	1815	2.14876									2		GO:0098657	import into cell		0.0002509	30	1074	2.7933			25	GO:0002682	regulation of immune system process		6.001e-14	113	1836	6.15468
3		GO:0032101	regulation of response to external stimulus		0.0002211	47	1316	3.57143	GO:0045765	regulation of angiogenesis		0.00455	16	420	3.80952									3		GO:0098609	cell-cell adhesion		0.0002509	30	1077	2.78552			26	GO:0006163	purine nucleotide metabolic process		9.37e-14	58	619	9.36995
4		GO:0098657	import into cell		0.0002211	41	1074	3.8175	GO:1901342	regulation of vasculature development		0.00455	16	430	3.72093									4		GO:0006897	endocytosis		0.01688	22	827	2.66022			27	GO:0009074	aromatic amino acid family catabolic process		2.128e-12	13	24	54.1667
5		GO:0098609	cell-cell adhesion		0.0005135	40	1077	3.71402	GO:0006468	protein phosphorylation		0.00455	35	1604	2.18204									5		GO:0030168	platelet activation		0.01688	9	158	5.6962			28	GO:1901135	carbohydrate derivative metabolic process		2.128e-12	84	1226	6.85155
6		GO:0040011	locomotion		0.0006621	50	1529	3.27011	GO:2000026	regulation of multicellular organismal development		0.00455	38	1818	2.09021									6		GO:0034109	homotypic cell-cell adhesion		0.01688	8	124	6.45161			29	GO:0044248	cellular catabolic process		2.448e-12	85	1253	6.78372
7		GO:0006897	endocytosis		0.0007682	33	827	3.99033	GO:0022603	regulation of anatomical structure morphogenesis		0.00455	27	1090	2.47706									7		GO:0040011	locomotion		0.01688	32	1529	2.09287			30	GO:0019693	ribose phosphate metabolic process		4.006e-12	51	540	9.44444
8		GO:0031623	receptor internalization		0.0007682	14	182	7.69231	GO:0016477	cell migration		0.00455	38	1847	2.05739									8		GO:0050900	leukocyte migration		0.01688	15	449	3.34076				Pathway
9		GO:0002685	regulation of leukocyte migration		0.0007682	17	267	6.36704	GO:0006665	sphingolipid metabolic process		0.00455	10	176	5.68182									9		GO:0010543	regulation of platelet activation		0.0181	6	66	9.09091			1	M727	REACTOME_METABOLISM_OF_AMINO_ACIDS_AND_DERIVATIVES	Reactome Pathways	2.141e-20	59	366	16.1202
10		GO:0051046	regulation of secretion		0.0008189	32	801	3.99501	GO:0045766	positive regulation of angiogenesis		0.004682	11	220	5									10		GO:0001775	cell activation		0.0181	29	1356	2.13864			2	MM15403	REACTOME_METABOLISM_OF_AMINO_ACIDS_AND_DERIVATIVES	Reactome Pathways	2.169e-18	46	245	18.7755
		Pathway							Pathway							Pathway										Pathway									3	MM14563	REACTOME_METABOLISM	Reactome Pathways	3.636e-18	141	1865	7.56032
1		M174	PID_UPA_UPAR_PATHWAY	PID Pathways	0.01126	7	42	16.6667	n < 10 significant terms							n < 10 significant terms								1		n < 10 significant terms									4	M48079	WP_METABOLIC_EPILEPTIC_DISORDERS	WikiPathways	2.112e-12	24	91	26.3736
2		M45551	WP_DISORDERS_OF_BILE_ACID_SYNTHESIS_AND_BILIARY_TRANSPORT	WikiPathways	0.01126	6	29	20.6897																2											5	M766	KEGG_GLYCINE_SERINE_AND_THREONINE_METABOLISM	KEGG Legacy Pathways	2.509e-10	14	31	45.1613
3		M39329	WP_CALCIUM_REGULATION_IN_CARDIAC_CELLS	WikiPathways	0.01177	12	151	7.94702																3											6	MM15837	WP_MICROGLIA_PATHOGEN_PHAGOCYTOSIS_PATHWAY	WikiPathways	1.181e-07	14	46	30.4348
4		MM14472	REACTOME_HEMOSTASIS	Reactome Pathways	0.01612	25	571	4.37828																4											7	M39695	WP_MICROGLIA_PATHOGEN_PHAGOCYTOSIS_PATHWAY	WikiPathways	1.494e-07	13	40	32.5
5		MM15854	WP_CALCIUM_REGULATION_IN_CARDIAC_CELLS	WikiPathways	0.02691	11	147	7.48299																5											8	M980	KEGG_TRYPTOPHAN_METABOLISM	KEGG Legacy Pathways	1.494e-07	13	40	32.5
6		M8395	REACTOME_HEMOSTASIS	Reactome Pathways	0.02691	27	679	3.97644																6											9	M39500	WP_TRYPTOPHAN_METABOLISM	WikiPathways	1.494e-07	12	33	36.3636
7		MM14812	REACTOME_CELL_SURFACE_INTERACTIONS_AT_THE_VASCULAR_WALL	Reactome Pathways	0.03787	11	158	6.96203																7											10	MM15942	WP_AMINO_ACID_METABOLISM	WikiPathways	2.253e-07	19	98	19.3878
8		M26953	REACTOME_COLLAGEN_DEGRADATION	Reactome Pathways	0.03787	7	64	10.9375																8											11	M39842	WP_BIOMARKERS_FOR_UREA_CYCLE_DISORDERS	WikiPathways	2.317e-07	8	12	66.6667
9		M39443	WP_AMPLIFICATION_AND_EXPANSION_OF_ONCOGENIC_PATHWAYS_AS_METASTATIC_TRAITS	WikiPathways	0.03872	4	17	23.5294																9											12	M39710	WP_TRANSSULFURATION_ONECARBON_METABOLISM_AND_RELATED_PATHWAYS	WikiPathways	1.502e-06	15	67	22.3881
10		MM14572	REACTOME_EXTRACELLULAR_MATRIX_ORGANIZATION	Reactome Pathways	0.03872	14	258	5.42636																10											13	M13088	KEGG_PPAR_SIGNALING_PATHWAY	KEGG Legacy Pathways	2.135e-06	15	69	21.7391
																																			14	M39570	WP_AMINO_ACID_METABOLISM	WikiPathways	2.321e-06	17	91	18.6813
																																			15	MM15995	WP_PPAR_SIGNALING_PATHWAY	WikiPathways	4.186e-06	15	73	20.5479
																																			16	MM15848	WP_ONECARBON_METABOLISM_AND_RELATED_PATHWAYS	WikiPathways	4.667e-06	13	54	24.0741
																																			17	MM15628	REACTOME_PEROXISOMAL_PROTEIN_IMPORT	Reactome Pathways	5.847e-06	14	65	21.5385
																																			18	M39553	WP_PPAR_SIGNALING	WikiPathways	8.322e-06	14	67	20.8955
																																			19	MM15902	WP_TRYPTOPHAN_METABOLISM	WikiPathways	8.716e-06	12	48	25
																																			20	MM14998	REACTOME_GLYOXYLATE_METABOLISM_AND_GLYCINE_DEGRADATION	Reactome Pathways	9.398e-06	8	18	44.4444
																																			21	M16894	KEGG_COMPLEMENT_AND_COAGULATION_CASCADES	KEGG Legacy Pathways	1.059e-05	14	69	20.2899
																																			22	M48343	WP_DENGUE2_INTERACTIONS_WITH_COMPLEMENT_AND_COAGULATION_CASCADES	WikiPathways	1.061e-05	13	59	22.0339
																																			23	M27293	REACTOME_GLYOXYLATE_METABOLISM_AND_GLYCINE_DEGRADATION	Reactome Pathways	1.336e-05	8	19	42.1053
																																			24	M27170	REACTOME_SELENOAMINO_ACID_METABOLISM	Reactome Pathways	1.336e-05	18	118	15.2542
																																			25	M39833	WP_UREA_CYCLE_AND_RELATED_DISEASES	WikiPathways	1.577e-05	6	9	66.6667
																																			26	M1084	REACTOME_TRYPTOPHAN_CATABOLISM	Reactome Pathways	1.851e-05	7	14	50
																																			27	M27915	REACTOME_PEROXISOMAL_PROTEIN_IMPORT	Reactome Pathways	1.973e-05	13	63	20.6349
																																			28	M2286	REACTOME_PEROXISOMAL_LIPID_METABOLISM	Reactome Pathways	3.79e-05	9	29	31.0345
																																			29	M39502	WP_COMPLEMENT_ACTIVATION	WikiPathways	4.198e-05	8	22	36.3636
																																			30	MM15653	REACTOME_PROTEIN_LOCALIZATION	Reactome Pathways	4.28e-05	16	103	15.534
																																				e. Functional annotation on unique genes (251 from 264 annotated)
																																				Biological process
																																		DOWN	1	n < 30 significant terms
																																			2
																																			3
																																			4
																																			5
																																			6
																																			7
																																			8
																																			9
																																			10
																																			11
																																			12
																																			13
																																			14
																																			15
																																			16
																																			17
																																			18
																																			19
																																			20
																																			21
																																			22
																																			23
																																			24
																																			25
																																			26
																																			27
																																			28
																																			29
																																			30
																																				Pathway
																																			1	n < 30 significant terms
																																			2
																																			3
																																			4
																																			5
																																			6
																																			7
																																			8
																																			9
																																			10
																																			11
																																			12
																																			13
																																			14
																																			15
																																			16
																																			17
																																			18
																																			19
																																			20
																																			21
																																			22
																																			23
																																			24
																																			25
																																			26
																																			27
																																			28
																																			29
																																			30

## Sheet: Table 1.4
	Comparison 3
	Significant genes in Ppar signaling
1	ACAA1
2	ACOX1
3	ME1
4	ACOX2
5	SLC27A6
6	APOA1
7	APOA2
8	APOC3
9	PLTP
10	PPARA
11	CYP8B1
12	DBI
13	EHHADH
14	SCD5
15	FABP4
16	FABP1
17	FABP2
18	FABP5
19	ACSL1
20	SCD
21	PLIN5
22	SCP2
23	GK
24	SLC27A2
25	HMGCS2
26	LPL
	legend: common; unique

## Sheet: Table 2.1
	a. Secreted genes									b. Common genes			c. Unique genes
	Comparison 1			Comparison 2			Comparison 3			Comparison 3			Comparison 3
	Gene symbol	LogFc	FDR	Gene symbol	Log Fc	FDR	Gene symbol	Log Fc	FDR	Gene symbol	log Fc	FDR	Gene symbol	log Fc	FDR
1	Mcf2l	4.79211	8.27622e-17	Ctsk	3.66987	0.00493834	Mup9	5.17015	6.57713e-11	Ctsk	4.69054	8.64623e-06	Mup9	5.17015	6.57713e-11
2	Ctsk	4.21448	0.00211998	Trem2	3.14296	1.14e-09	Ctsk	4.69054	8.64623e-06	Mcf2l	4.00802	2.67507e-16	Casq1	2.9894	2.91837e-08
3	Apln	4.11919	3.86844e-13	Ism2	3.10937	4.8e-05	Mcf2l	4.00802	2.67507e-16	Btbd11	4.00103	0.00462122	Angpt1	2.40475	8.48473e-05
4	Btbd11	3.74896	1.284e-10	Apln	2.75669	0.00103582	Btbd11	4.00103	0.00462122	Ddr1	3.6727	2.29616e-07	Prodh2	2.1496	6.54888e-06
5	Ddr1	3.57254	1.74033e-09	Col6a3	2.72811	3.82e-07	Ddr1	3.6727	2.29616e-07	Apln	3.66634	3.69672e-28	Gdf15	2.1283	0.0101956
6	Pdgfb	3.3614	6.37738e-22	Egfem1	2.52974	1.36e-09	Apln	3.66634	3.69672e-28	Pdgfb	3.28989	9.80124e-18	Mmp13	2.10754	6.70497e-06
7	Nxpe4	2.9226	7.37863e-06	Cyp2c29	2.37831	0.00292826	Pdgfb	3.28989	9.80124e-18	Trem2	3.19674	1.84019e-05	Cyp2c70	1.96127	0.000360263
8	Mmrn1	2.77976	1.40904e-05	Cd180	2.37748	1.9e-08	Trem2	3.19674	1.84019e-05	Cd180	2.87348	1.03037e-11	C4bp	1.95034	0.00462122
9	Hgfac	2.76336	5.40426e-13	Edn1	2.32587	0.00277196	Casq1	2.9894	2.91837e-08	Lpl	2.7727	6.03547e-15	Wfdc21	1.92327	1.15295e-08
10	Ccn4	2.30444	5.95647e-15	Mocs1	2.22215	0.000742222	Cd180	2.87348	1.03037e-11	Col6a3	2.71462	1.23533e-07	Clec4b1	1.82944	0.00394765
11	Cd180	2.19802	2.02617e-07	Lpl	2.02417	0.000118244	Lpl	2.7727	6.03547e-15	Crp	2.65878	0.000528987	Mup17	1.82568	1.11015e-07
12	Edn1	2.14586	0.000374059	Clca3a1	1.72775	0.000583781	Col6a3	2.71462	1.23533e-07	Hgfac	2.52533	6.03164e-12	Proz	1.78365	0.00226499
13	Cpe	2.05272	0.000997275	Megf6	1.63629	1.96e-06	Crp	2.65878	0.000528987	Clca3a1	2.45426	7.5949e-15	Mup6	1.76689	0.00211408
14	Clca3a1	2.05177	1.1372e-11	Alcam	1.58612	8.34e-05	Hgfac	2.52533	6.03164e-12	Mmrn1	2.44043	3.13911e-05	Apoc3	1.72448	1.33679e-08
15	Esm1	1.85608	2.38224e-07	Ankle1	1.58319	0.00850178	Clca3a1	2.45426	7.5949e-15	Cyp2c29	2.14089	6.42909e-06	Mup13	1.686	0.000134274
16	Megf6	1.80144	7.49391e-07	Fcrl1	1.52262	0.014002	Mmrn1	2.44043	3.13911e-05	Edn1	2.11966	3.55278e-07	Bmp4	1.68471	7.97034e-05
17	Crp	1.76447	0.0207148	Ccn4	1.49063	0.00029425	Angpt1	2.40475	8.48473e-05	Megf6	2.08602	1.51423e-08	Fetub	1.66713	1.00087e-08
18	Alcam	1.60579	0.0182136	Pdgfb	1.45764	0.00184172	Prodh2	2.1496	6.54888e-06	Ankle1	1.954	0.00305945	Mup10	1.66262	3.22084e-05
19	Pla2g12a	1.60038	7.11524e-14	Sectm1a	1.24559	0.00528361	Cyp2c29	2.14089	6.42909e-06	Nxpe4	1.84266	0.0307674	Serpina1a	1.65011	1.47875e-07
20	Sdk2	1.59948	0.000571739	Mest	1.22158	1.63e-06	Gdf15	2.1283	0.0101956	Egfem1	1.38215	3.76078e-05	Serpina1b	1.61423	9.31629e-05
21	Itgb7	1.57897	8.26679e-22	Wfdc18	1.18676	0.0266788	Edn1	2.11966	3.55278e-07	Sez6l2	1.37032	3.2507e-05	Trf	1.45598	1.27809e-05
22	Ly75	1.53922	0.00522645	Cd22	1.02324	0.0266081	Mmp13	2.10754	6.70497e-06	Pla2g12a	1.29552	7.56012e-06	Ak4	1.39573	0.0110075
23	Sema4a	1.51181	4.74798e-07	Ccl24	0.980778	0.00879502	Megf6	2.08602	1.51423e-08	Fcgr3	1.23505	0.000368113	Mup14	1.32847	0.000870525
24	Uchl1	1.47179	0.00566604	Ccl7	0.974968	0.0417261	Cyp2c70	1.96127	0.000360263	Esm1	1.22047	0.000129687	F10	1.31646	0.0141836
25	H2-Q6	1.45607	9.23091e-05	Serpinf1	0.960756	0.0253711	Ankle1	1.954	0.00305945	Cd48	1.15486	0.00278921	Angptl3	1.31479	0.00298152
26	Clu	1.40092	4.21332e-05	Pdgfc	0.950939	0.00501516	C4bp	1.95034	0.00462122	Ccl24	1.14415	0.0141798	Serpinf2	1.28041	0.000226779
27	Plau	1.3849	0.00122034	Angpt2	0.897884	2.55e-05	Wfdc21	1.92327	1.15295e-08	Sectm1a	1.14185	0.00975429	Pon1	1.27841	0.0163457
28	Sez6l2	1.28383	0.00341606	Tlr12	0.891406	0.0245943	Nxpe4	1.84266	0.0307674	Pdgfc	1.1395	0.0125265	Ttr	1.27435	8.1118e-05
29	Ccn2	1.27001	0.0283181	Plau	0.836559	0.0269252	Clec4b1	1.82944	0.00394765	Tlr12	1.0852	0.000528987	Cpq	1.27286	2.83124e-07
30	Ankle1	1.23832	0.0194881	Tnxb	0.806819	0.0494855	Mup17	1.82568	1.11015e-07	Alcam	1.03135	0.0287273	Itih2	1.23471	0.000852083
31	Cd200	1.19479	0.00410437	Ephx1	0.796181	2.43e-05	Proz	1.78365	0.00226499	Itgb7	1.00439	7.66615e-05	AI182371	1.22571	0.0196955
32	Sectm1a	1.13307	0.00641301	Fcrla	0.791524	0.00744953	Mup6	1.76689	0.00211408	Procr	0.993304	0.000968863	Ahsg	1.21484	0.000164933
33	Igfbp2	1.07432	0.0189076	Cd48	0.719935	0.016561	Apoc3	1.72448	1.33679e-08	Sema4a	0.967113	0.00163206	Thbs1	1.21092	0.004102
34	Lpl	1.06592	3.54318e-06	Fcna	0.695193	0.0480528	Mup13	1.686	0.000134274	Hpn	0.947644	5.31895e-05	Ces1f	1.18553	0.0237537
35	Procr	1.04827	5.61773e-06	Fcgr3	0.669092	0.0374574	Bmp4	1.68471	7.97034e-05	Relt	0.881566	0.0145096	Apoa2	1.17921	2.66314e-05
36	H2-Q7	1.03336	0.00768847	Bgn	0.594225	0.00210215	Fetub	1.66713	1.00087e-08	Tnxb	0.866564	0.00357545	Mup3	1.13676	0.000195451
37	Folr1	0.935122	0.00170999	Acvr1	0.566368	0.00218662	Mup10	1.66262	3.22084e-05	Itm2b	0.818867	0.000407403	Alb	1.08504	0.00101871
38	Mfng	0.876315	2.56591e-05	Susd1	0.55185	0.0193914	Serpina1a	1.65011	1.47875e-07	Plau	0.816826	0.00400501	Ntn4	1.04954	0.000171657
39	Atp2a3	0.873339	0.017205	Prelp	0.549883	0.0285668	Serpina1b	1.61423	9.31629e-05	Angpt2	0.803979	0.000148237	Fgl2	1.0456	0.00175758
40	Tnxb	0.871833	0.00393573	Ece1	0.399502	0.0420933	Trf	1.45598	1.27809e-05	Mfng	0.792845	0.00107132	Ugt2b36	1.02938	0.0151925
41	Art3	0.860453	2.39371e-06	Srebf1	0.368224	0.0300769	Ak4	1.39573	0.0110075	Folr1	0.778918	0.0104727	Ctsh	1.00981	0.000136668
42	Relt	0.829548	0.024187	Il10rb	0.363385	0.029085	Egfem1	1.38215	3.76078e-05	Ly6e	0.72424	0.00342063	Tlr8	0.994899	0.0152039
43	Tnfrsf23	0.807005	0.0016128	Dennd3	-0.481904	0.028179	Sez6l2	1.37032	3.2507e-05	Fcna	0.72119	0.0283903	C1qa	0.98117	0.001892
44	Dhrs13	0.731926	0.00364356	Atp8a1	-0.505389	0.0139574	Mup14	1.32847	0.000870525	Dhrs13	0.669777	0.0283903	Adgre1	0.96433	0.00614344
45	B3gnt3	0.687268	0.0353787	Emilin1	-0.568911	0.00141246	F10	1.31646	0.0141836	Ephx1	0.660813	0.0112071	Serpinc1	0.942232	0.0112005
46	Hpn	0.655364	0.0140579	Thbs2	-0.63273	0.04516	Angptl3	1.31479	0.00298152	Susd1	0.61756	0.00997759	Ly6g6e	0.925668	0.00697838
47	Angpt2	0.649889	0.000430662	Adamts14	-0.763518	0.0417643	Pla2g12a	1.29552	7.56012e-06	Lama4	0.597104	8.38214e-05	Plpp2	0.921889	0.0192698
48	F2	0.638996	0.0318047	Cd40	-0.791327	0.00378511	Serpinf2	1.28041	0.000226779	Adgrl1	0.568318	0.0279938	Ctsc	0.921053	0.0149769
49	Lama4	0.630088	4.64246e-06	Ptk7	-0.834778	0.0391609	Pon1	1.27841	0.0163457	Tcirg1	0.56365	0.000123118	Fbln2	0.917422	0.0190167
50	Itm2b	0.625077	0.0385915	Mlxip	-0.89102	0.0265522	Ttr	1.27435	8.1118e-05	Bcl2l11	0.517818	0.00476515	Proc	0.910682	0.0136308
51	Adgrl1	0.590388	0.00392854	Cela1	-0.939758	0.00448374	Cpq	1.27286	2.83124e-07	Naga	0.502421	0.00246801	Wfdc17	0.902551	0.0276084
52	Ces2g	0.581239	6.59466e-06	Ntn1	-1.00207	2.79e-05	Fcgr3	1.23505	0.000368113	Mest	0.478367	0.0241947	Lst1	0.861007	0.00214233
53	Galns	0.571245	0.00901111	Tiam1	-1.00387	3.9e-05	Itih2	1.23471	0.000852083	Srebf1	0.435343	0.00307139	Ctss	0.839492	0.01693
54	Ly6e	0.566582	0.0375168	InsR	-1.10769	2.28e-05	AI182371	1.22571	0.0196955	Cldnd1	0.370005	0.0131707	Pltp	0.825664	0.00573274
55	Cyp4f17	0.552359	0.0194881	Lrp11	-1.13162	0.00850178	Esm1	1.22047	0.000129687	Tfpi	0.367861	0.0392671	C6	0.824472	0.00795237
56	Tfpi	0.543925	0.000501271	Ccl9	-1.15112	0.0106019	Ahsg	1.21484	0.000164933	Heph	0.357689	0.0275529	Tnfrsf1b	0.804771	0.00617266
57	Heph	0.522462	0.000957454	C3	-1.32579	0.01414	Thbs1	1.21092	0.004102	Mcfd2	-0.356437	0.0315095	Ambp	0.801844	0.0212994
58	H2-K1	0.516031	0.0326123	Cxcl14	-1.47379	8.93e-05	Ces1f	1.18553	0.0237537	Fkbp7	-0.365058	0.0148609	C1qb	0.773882	0.0195402
59	Rnase4	0.506629	0.00103838	Alpl	-1.56058	0.00344215	Apoa2	1.17921	2.66314e-05	Lbp	-0.446962	0.00443431	Csf1r	0.764369	0.0103337
60	Eogt	0.505086	0.00925296	Cd24a	-1.73681	0.00239164	Cd48	1.15486	0.00278921	Atp8a1	-0.48061	0.0104566	AB124611	0.743582	0.023042
61	Apobec3	0.474861	0.0060958	Lipg	-1.9287	0.00395613	Ccl24	1.14415	0.0141798	Ceacam1	-0.551477	0.000586483	Cfp	0.73443	0.0307287
62	Bcl2l11	0.471245	0.0313205	Clec3b	-1.9611	0.0226253	Sectm1a	1.14185	0.00975429	Tusc3	-0.627933	1.1814e-06	Metrn	0.663752	0.0213775
63	Hmcn1	0.469724	0.0112503	Ache	-2.03674	2e-09	Pdgfc	1.1395	0.0125265	Pam	-0.637199	0.000109312	Plxnb2	0.528068	0.000571406
64	Naga	0.468771	0.0060958	Inhba	-2.04462	0.00332407	Mup3	1.13676	0.000195451	Emilin1	-0.654884	0.000185818	Smarca2	0.44934	0.00517638
65	Tcirg1	0.431537	0.0280716	Tox2	-2.05285	0.000310018	Tlr12	1.0852	0.000528987	Qpct	-0.667148	0.0174637	Apoe	0.444888	0.00223947
66	Thsd1	0.374377	0.039882	Tmem119	-2.67466	0.0300769	Alb	1.08504	0.00101871	InsR	-0.691802	0.0299225	Cst3	0.408208	0.0465082
67	Cldnd1	0.36949	0.0221398				Ntn4	1.04954	0.000171657	Cfh	-0.712276	0.00118069	Ccnd3	0.336401	0.0440321
68	Ece1	0.355942	0.0438608				Fgl2	1.0456	0.00175758	Abi3bp	-0.741913	0.000517057	Cnpy3	-0.311663	0.029064
69	Aplp2	0.355786	0.0133882				Alcam	1.03135	0.0287273	Hgf	-0.822326	0.0119492	Ssh2	-0.316285	0.0200988
70	Fkbp7	-0.316042	0.0480733				Ugt2b36	1.02938	0.0151925	Thbs2	-0.853994	0.000374061	1600012H06Rik	-0.316336	0.0452539
71	Pofut2	-0.318708	0.0374298				Ctsh	1.00981	0.000136668	Wfdc1	-0.86703	0.0231131	Nhlrc3	-0.31789	0.0416998
72	Mcfd2	-0.397862	0.0348211				Itgb7	1.00439	7.66615e-05	Vwa7	-0.883289	2.15076e-05	Dnase1l3	-0.347805	0.00714565
73	Tusc3	-0.405255	0.011444				Tlr8	0.994899	0.0152039	Cdh4	-0.934745	3.92437e-05	Emc7	-0.351337	0.0149769
74	Chid1	-0.414089	0.0439004				Procr	0.993304	0.000968863	Adamts14	-0.935252	0.00260708	Pros1	-0.362892	0.00978578
75	Nucb2	-0.446036	0.0194881				C1qa	0.98117	0.001892	Fkbp14	-0.976622	1.66949e-06	Ggh	-0.379715	0.0212202
76	Efemp2	-0.447847	0.0235841				Sema4a	0.967113	0.00163206	Igsf8	-0.980608	2.20906e-05	Poglut1	-0.38074	0.018126
77	Ceacam1	-0.449684	0.00995259				Adgre1	0.96433	0.00614344	Robo1	-1.04217	6.70639e-08	Sumf2	-0.397538	0.047792
78	Lbp	-0.454643	0.00266519				Hpn	0.947644	5.31895e-05	Timp2	-1.07307	0.0141845	Manea	-0.422541	0.0134638
79	Il27ra	-0.460264	0.0464183				Serpinc1	0.942232	0.0112005	Pla2g7	-1.37352	7.84634e-06	Tmem67	-0.437056	0.0154787
80	Nrros	-0.461624	0.0393639				Ly6g6e	0.925668	0.00697838	Thy1	-1.39046	0.0249	Stab1	-0.444547	0.0106259
81	Calr	-0.465262	0.0410651				Plpp2	0.921889	0.0192698	Serpina3n	-1.40586	2.35173e-07	Nptn	-0.487324	0.000116155
82	Adamts7	-0.465982	0.0400801				Ctsc	0.921053	0.0149769	Bcam	-1.41535	0.000115597	Bmp2	-0.488985	0.00349133
83	Itgb2	-0.472354	0.0330192				Fbln2	0.917422	0.0190167	Tox2	-1.45094	8.50244e-07	F8	-0.500822	0.00018795
84	Fas	-0.488702	0.0370834				Proc	0.910682	0.0136308	Alpl	-1.57089	0.00147698	Hyal2	-0.500824	0.0136177
85	Ptpre	-0.490517	0.0209384				Wfdc17	0.902551	0.0276084	Lypd6	-1.65221	1.61148e-14	Eva1c	-0.522607	0.0199858
86	Lrp1	-0.524062	0.0434437				Relt	0.881566	0.0145096	Col6a2	-1.72067	0.0243462	Enpp5	-0.524184	0.000381791
87	Lgmn	-0.531697	0.000582811				Tnxb	0.866564	0.00357545	Cd24a	-1.86231	3.85145e-06	Plxdc1	-0.645688	0.0017339
88	Creg1	-0.556452	0.000564993				Lst1	0.861007	0.00214233	Serpina3j	-2.05834	2.51015e-09	Cd200r1	-0.652207	0.0032868
89	Pltp	-0.584623	0.003669				Ctss	0.839492	0.01693	Tmem119	-2.52582	0.0456563	Timp3	-0.676541	0.00124132
90	Nptxr	-0.643963	0.0169077				Pltp	0.825664	0.00573274	Ache	-3.68069	4.3025e-29	Colgalt2	-0.693722	0.000120715
91	Hspa5	-0.684818	0.0146644				C6	0.824472	0.00795237	Enpp6	-4.11363	2.92591e-13	Lgi4	-0.770852	0.043041
92	Hyou1	-0.687473	0.0256702				Itm2b	0.818867	0.000407403	Calr3	-4.74517	4.27287e-34	Tnf	-0.806543	0.04817
93	Vwa7	-0.69001	0.0316823				Plau	0.816826	0.00400501	Rnase10	-6.38117	1.9661e-13	C1qtnf2	-0.978143	0.00387072
94	Qpct	-0.701756	0.0118454				Tnfrsf1b	0.804771	0.00617266				Adamtsl2	-1.11137	0.0165501
95	Plaur	-0.710919	0.00509224				Angpt2	0.803979	0.000148237				Dst	-1.24985	0.000393991
96	Adamts12	-0.752726	0.0180561				Ambp	0.801844	0.0212994				Nfe2l3	-1.3304	0.00142279
97	Fkbp14	-0.753342	0.000349659				Mfng	0.792845	0.00107132				Col3a1	-1.72818	0.0138487
98	Cfh	-0.798423	0.000160659				Folr1	0.778918	0.0104727				Igsf23	-1.77319	0.00867595
99	Pam	-0.80495	5.76786e-07				C1qb	0.773882	0.0195402				Col1a2	-1.87991	0.0173244
100	InsR	-0.810243	0.0280504				Csf1r	0.764369	0.0103337				Sorl1	-1.92732	0.000185141
101	Loxl2	-0.828969	0.00129777				AB124611	0.743582	0.023042
102	Tlr7	-0.841909	0.00368141				Cfp	0.73443	0.0307287
103	Emilin2	-0.889237	0.000205152				Ly6e	0.72424	0.00342063
104	Fgfr1	-0.892027	4.18881e-08				Fcna	0.72119	0.0283903
105	Col11a2	-0.905462	0.021262				Dhrs13	0.669777	0.0283903
106	Abi3bp	-0.9175	0.0308307				Metrn	0.663752	0.0213775
107	Wfdc1	-0.960549	0.0145789				Ephx1	0.660813	0.0112071
108	Vegfa	-0.960888	0.0224973				Susd1	0.61756	0.00997759
109	Robo1	-0.964241	5.53113e-13				Lama4	0.597104	8.38214e-05
110	Angptl4	-1.01399	0.0129063				Adgrl1	0.568318	0.0279938
111	Prkcb	-1.0163	5.56161e-07				Tcirg1	0.56365	0.000123118
112	Hgf	-1.02039	0.0291304				Plxnb2	0.528068	0.000571406
113	Adamts14	-1.05204	0.00089758				Bcl2l11	0.517818	0.00476515
114	Ntn1	-1.08198	0.00725031				Naga	0.502421	0.00246801
115	Mier2	-1.1627	0.0112503				Mest	0.478367	0.0241947
116	Cdh4	-1.17489	0.000106869				Smarca2	0.44934	0.00517638
117	Col5a2	-1.17655	0.00030798				Apoe	0.444888	0.00223947
118	Tnfrsf11b	-1.18834	0.048551				Srebf1	0.435343	0.00307139
119	Csf2rb	-1.23565	0.000961738				Cst3	0.408208	0.0465082
120	Mmp12	-1.23825	0.00368141				Cldnd1	0.370005	0.0131707
121	Tox2	-1.245	0.00728318				Tfpi	0.367861	0.0392671
122	Alpl	-1.27913	0.0250357				Heph	0.357689	0.0275529
123	Pla2g7	-1.38211	0.000264172				Ccnd3	0.336401	0.0440321
124	Lypd6	-1.40335	0.000241495				Cnpy3	-0.311663	0.029064
125	Igsf8	-1.40959	5.06534e-07				Ssh2	-0.316285	0.0200988
126	Bcam	-1.41695	1.44765e-06				1600012H06Rik	-0.316336	0.0452539
127	Prss29	-1.42212	0.0129063				Nhlrc3	-0.31789	0.0416998
128	Serpina3j	-1.50175	2.53124e-07				Dnase1l3	-0.347805	0.00714565
129	Mdga1	-1.54599	1.5588e-05				Emc7	-0.351337	0.0149769
130	Timp2	-1.55204	0.00328298				Mcfd2	-0.356437	0.0315095
131	Serpina3n	-1.55578	7.10985e-11				Pros1	-0.362892	0.00978578
132	Thy1	-1.91122	3.2403e-05				Fkbp7	-0.365058	0.0148609
133	Ccl9	-1.94261	0.000410064				Ggh	-0.379715	0.0212202
134	Col6a2	-2.11844	0.00267667				Poglut1	-0.38074	0.018126
135	Cd24a	-2.27781	1.22232e-06				Sumf2	-0.397538	0.047792
136	Ache	-2.41744	3.62663e-06				Manea	-0.422541	0.0134638
137	Calr3	-3.18624	4.21544e-25				Tmem67	-0.437056	0.0154787
138	Enpp6	-3.95278	8.9029e-13				Stab1	-0.444547	0.0106259
139	Rnase10	-5.8575	3.28197e-12				Lbp	-0.446962	0.00443431
140							Atp8a1	-0.48061	0.0104566
141							Nptn	-0.487324	0.000116155
142							Bmp2	-0.488985	0.00349133
143							F8	-0.500822	0.00018795
144							Hyal2	-0.500824	0.0136177
145							Eva1c	-0.522607	0.0199858
146							Enpp5	-0.524184	0.000381791
147							Ceacam1	-0.551477	0.000586483
148							Tusc3	-0.627933	1.1814e-06
149							Pam	-0.637199	0.000109312
150							Plxdc1	-0.645688	0.0017339
151							Cd200r1	-0.652207	0.0032868
152							Emilin1	-0.654884	0.000185818
153							Qpct	-0.667148	0.0174637
154							Timp3	-0.676541	0.00124132
155							InsR	-0.691802	0.0299225
156							Colgalt2	-0.693722	0.000120715
157							Cfh	-0.712276	0.00118069
158							Abi3bp	-0.741913	0.000517057
159							Lgi4	-0.770852	0.043041
160							Tnf	-0.806543	0.04817
161							Hgf	-0.822326	0.0119492
162							Thbs2	-0.853994	0.000374061
163							Wfdc1	-0.86703	0.0231131
164							Vwa7	-0.883289	2.15076e-05
165							Cdh4	-0.934745	3.92437e-05
166							Adamts14	-0.935252	0.00260708
167							Fkbp14	-0.976622	1.66949e-06
168							C1qtnf2	-0.978143	0.00387072
169							Igsf8	-0.980608	2.20906e-05
170							Robo1	-1.04217	6.70639e-08
171							Timp2	-1.07307	0.0141845
172							Adamtsl2	-1.11137	0.0165501
173							Dst	-1.24985	0.000393991
174							Nfe2l3	-1.3304	0.00142279
175							Pla2g7	-1.37352	7.84634e-06
176							Thy1	-1.39046	0.0249
177							Serpina3n	-1.40586	2.35173e-07
178							Bcam	-1.41535	0.000115597
179							Tox2	-1.45094	8.50244e-07
180							Alpl	-1.57089	0.00147698
181							Lypd6	-1.65221	1.61148e-14
182							Col6a2	-1.72067	0.0243462
183							Col3a1	-1.72818	0.0138487
184							Igsf23	-1.77319	0.00867595
185							Cd24a	-1.86231	3.85145e-06
186							Col1a2	-1.87991	0.0173244
187							Sorl1	-1.92732	0.000185141
188							Serpina3j	-2.05834	2.51015e-09
189							Tmem119	-2.52582	0.0456563
190							Ache	-3.68069	4.3025e-29
191							Enpp6	-4.11363	2.92591e-13
192							Calr3	-4.74517	4.27287e-34
193							Rnase10	-6.38117	1.9661e-13
										0.000726097
										0.00072759
										0.000728144
										0.000738867
										0.000739607
										0.000747419
										0.000747512
										0.000748205
										0.000748905
										0.000751291
										0.000752067
										0.000752431
										0.00075298
										0.000767005
										0.000770475
										0.000781559
										0.000781629
										0.000782685
										0.000784186
										0.000785646
										0.000792545
										0.000793896
										0.000794052
										0.000798611
										0.000800602
										0.000802036
										0.000802863
										0.000808214
										0.000811254
										0.000813112
										0.000819035
										0.000824993
										0.000839643
										0.000850071
										0.000854139
										0.000855163
										0.000855216
										0.000859002
										0.000860752
										0.000863921
										0.000866885
										0.000868782
										0.000869434
										0.000873645
										0.00087386
										0.000875847
										0.00089264
										0.000897959
										0.00090286
										0.000906704
										0.000912902
										0.000916491
										0.000917206
										0.000926095
										0.000931449
										0.000932199
										0.000937857
										0.000939697
										0.000940725
										0.000946392
										0.000947611
										0.00094994
										0.000953929
										0.000954743
										0.00095719
										0.000960533
										0.000968491
										0.000969107
										0.000982613
										0.000982667
										0.000991484
										0.000997697
										0.00100289
										0.00100787
										0.00101028
										0.00101221
										0.00101316
										0.0010135
										0.00101819
										0.00102513
										0.00102801
										0.00103449
										0.00103603
										0.00103979
										0.00104436
										0.00104542
										0.00105266
										0.00105862
										0.00107509
										0.00107587
										0.00111254
										0.00111536
										0.00114019
										0.00114616
										0.00114846
										0.00115522
										0.00116097
										0.0011657
										0.00117458
										0.00118142
										0.00118599
										0.00118812
										0.00118841
										0.00119
										0.00119012
										0.00121427
										0.00121798
										0.00122502
										0.00122885
										0.0012329
										0.00123725
										0.00123896
										0.00124639
										0.00125135
										0.00125299
										0.00125954
										0.00126061
										0.001261
										0.00126218
										0.00126586
										0.00126845
										0.00127341
										0.00127416
										0.00128292
										0.00129244
										0.00129305
										0.00129368
										0.00129898
										0.00130033
										0.00131185
										0.00131423
										0.00132245
										0.00133109
										0.00133886
										0.00133983
										0.00135538
										0.00135801
										0.00136258
										0.00136288
										0.00137773
										0.00137927
										0.00138053
										0.00138185
										0.00138558
										0.00139707
										0.00139928
										0.00140004
										0.00140134
										0.00141062
										0.00141484
										0.00142202
										0.00142418
										0.00143198
										0.00143309
										0.00143471
										0.00143566
										0.00145761
										0.00145924
										0.00146165
										0.00146319
										0.00146395
										0.00147096
										0.00147402
										0.00148538
										0.00148616
										0.00149364
										0.00150616
										0.00151133
										0.00151396
										0.00151494
										0.00151752
										0.00151764
										0.00151875
										0.00152651
										0.00153832
										0.00155005
										0.00156894
										0.00157303
										0.00157694
										0.00159213
										0.00159221
										0.00160002
										0.00160932
										0.0016112
										0.00161996
										0.00162332
										0.00163517
										0.00164522
										0.00164751
										0.00165581
										0.0016581
										0.00166947
										0.00167296
										0.00167458
										0.00167572
										0.00167624
										0.00168722
										0.00168747
										0.0016968
										0.00170747
										0.00171046
										0.00171063
										0.00171502
										0.00172301
										0.001727
										0.00173
										0.00173397
										0.00174021
										0.00174981
										0.0017636
										0.00176599
										0.00178649
										0.00178867
										0.00178959
										0.00180268
										0.00180655
										0.00180938
										0.00180962
										0.00181097
										0.00181351
										0.00182005
										0.00182097
										0.00182148
										0.00183582
										0.00184413
										0.00184768
										0.00185761
										0.00185917
										0.00185946
										0.0018654
										0.00187001
										0.00187498
										0.00187674
										0.00187991
										0.0018829
										0.00189136
										0.00189509
										0.00190816
										0.00192002
										0.00193651
										0.00198832
										0.00198851
										0.00199131
										0.00199911
										0.00200791
										0.00200818
										0.00201608
										0.0020197
										0.00202127
										0.00202193
										0.00203518
										0.00204236
										0.00204995
										0.00205606
										0.00205628
										0.00205884
										0.00205887
										0.00206979
										0.00208039
										0.00208678
										0.00209432
										0.00209584
										0.00210751
										0.00211221
										0.00211889
										0.00211903
										0.00212724
										0.00212837
										0.00213208
										0.00215687
										0.00216403
										0.0021724
										0.00218258
										0.00220011
										0.00220976
										0.0022116
										0.00221378
										0.00221816
										0.00222262
										0.00224821
										0.00225387
										0.00228818
										0.00231292
										0.002321
										0.00232131
										0.00232282
										0.0023286
										0.00233573
										0.00234068
										0.00234797
										0.00235481
										0.00235588
										0.00236148
										0.00237531
										0.00238143
										0.00239397
										0.00240964
										0.00241578
										0.00244315
										0.00246699
										0.00248026
										0.00250602
										0.00250866
										0.00251074
										0.00251202
										0.00251673
										0.00251935
										0.00252572
										0.0025346
										0.00255662
										0.00255712
										0.00256679
										0.00257506
										0.00257854
										0.00260214
										0.00260423
										0.00260838
										0.00260894
										0.0026093
										0.00262358
										0.00262647
										0.002639
										0.00265058
										0.00265183
										0.0026562
										0.00266039
										0.00267369
										0.00267753
										0.0026891
										0.00269174
										0.00270637
										0.00270942
										0.00271117
										0.00271226
										0.0027196
										0.00273963
										0.00274526
										0.00276446
										0.00281522
										0.00281775
										0.00282452
										0.00283102
										0.00284069
										0.00284157
										0.00284177
										0.00286208
										0.0028679
										0.00287153
										0.00287945
										0.0029032
										0.00290945
										0.00291791
										0.00291957
										0.00293914
										0.00294178
										0.00295716
										0.00296467
										0.00298272
										0.00300935
										0.00301645
										0.00302693
										0.00307786
										0.0030948
										0.00310308
										0.00311874
										0.00314569
										0.00316103
										0.00316298
										0.00316719
										0.00317495
										0.00318397
										0.00319686
										0.00320034
										0.00320083
										0.00321295
										0.00321527
										0.00322626
										0.00322627
										0.00327363
										0.00328768
										0.0033038
										0.00330483
										0.00330488
										0.00331471
										0.00331575
										0.00331723
										0.00333821
										0.00334336
										0.00334349
										0.00335191
										0.00336155
										0.00339131
										0.00339382
										0.00339506
										0.00340286
										0.00341241
										0.00342104
										0.00343141
										0.00345184
										0.00345189
										0.00345255
										0.0034541
										0.00346911
										0.00349337
										0.00350256
										0.00353501
										0.00354007
										0.00356796
										0.00356904
										0.00357607
										0.00358085
										0.00358089
										0.00362578
										0.00363439
										0.00364854
										0.00365772
										0.00369004
										0.00369263
										0.00369618
										0.00370389
										0.00370492
										0.00372991
										0.0037374
										0.00373991
										0.00374657
										0.00375666
										0.00375723
										0.00375838
										0.00376357
										0.00377206
										0.00379001
										0.00382297
										0.00383712
										0.0038459
										0.00385611
										0.00387284
										0.00388501
										0.00388995
										0.00390806
										0.00391708
										0.00392278
										0.00394492
										0.00398495
										0.00399022
										0.00404892
										0.00405421
										0.0040981
										0.00410136
										0.00410797
										0.00411206
										0.00414541
										0.00415052
										0.00417934
										0.0042246
										0.00422937
										0.004285
										0.00428924
										0.00429862
										0.00430086
										0.00432882
										0.0043493
										0.00435308
										0.00438986
										0.00440355
										0.00442446
										0.00443703
										0.00444114
										0.004448
										0.00449339
										0.00451636
										0.00453332
										0.0045476
										0.00454811
										0.00457726
										0.00457824
										0.00459381
										0.00460544
										0.00464013
										0.00465857
										0.00466627
										0.00466951
										0.00469115
										0.00469634
										0.00469729
										0.00471616
										0.00472463
										0.00473779
										0.00483745
										0.00485227
										0.00488135
										0.00489364
										0.00492005
										0.00492821
										0.004952
										0.00496892
										0.00498666
										0.00501588
										0.00502027
										0.00502118
										0.00502998
										0.00506842
										0.00507392
										0.00512084
										0.00514722
										0.00518532
										0.00520136
										0.00520435
										0.00522344
										0.00524559
										0.00525049
										0.00526681
										0.00526941
										0.00527934
										0.00529316
										0.00529719
										0.00530807
										0.00531578
										0.00532416
										0.00535784
										0.0053683
										0.0053698
										0.00536993
										0.00537765
										0.00538217
										0.00538436
										0.00540532
										0.00541098
										0.00543717
										0.00548368
										0.00548905
										0.00549167
										0.00551662
										0.00553431
										0.00554344
										0.0055489
										0.00555584
										0.00556864
										0.00557498
										0.0056032
										0.00562185
										0.005652
										0.00566934
										0.00569761
										0.00571409
										0.00572338
										0.00572998
										0.00573862
										0.00574693
										0.00574931
										0.00577502
										0.00577859
										0.0057808
										0.00578324
										0.00578802
										0.00582486
										0.00582927
										0.00587171
										0.00588118
										0.00588856
										0.00591195
										0.00591641
										0.00595465
										0.00596329
										0.00596639
										0.00599052
										0.00599241
										0.00600354
										0.00603347
										0.00605702
										0.00609275
										0.00611547
										0.00615169
										0.00616136
										0.00619119
										0.00619314
										0.00621004
										0.00622038
										0.00629358
										0.00629388
										0.00631532
										0.00635707
										0.0063746
										0.0063965
										0.0063997
										0.00643963
										0.00644617
										0.00645181
										0.00645387
										0.00645765
										0.00647423
										0.00651293
										0.00651685
										0.00652441
										0.00654906
										0.00661974
										0.0066388
										0.00665306
										0.00666322
										0.00668046
										0.00670276
										0.00671297
										0.00671705
										0.00673467
										0.00674362
										0.00674863
										0.00677576

## Sheet: Table 2.2
	FA ligands and associated targets comparison 3 (93 from 93 annotated)
	ID	Name	Source	q-value FDR B&H	Hit Count in Query List	Hit Count in Genome	% hits
	Biological process
1	GO:0019752	carboxylic acid metabolic process		1.642e-12	29	1035	2.80193
2	GO:0043436	oxoacid metabolic process		1.642e-12	29	1058	2.74102
3	GO:0006082	organic acid metabolic process		1.642e-12	29	1064	2.72556
4	GO:0032787	monocarboxylic acid metabolic process		1.042e-11	24	731	3.28317
5	GO:0046394	carboxylic acid biosynthetic process		6.157e-09	16	374	4.27807
6	GO:0016053	organic acid biosynthetic process		6.157e-09	16	377	4.24403
7	GO:0019220	regulation of phosphate metabolic process		6.157e-09	28	1421	1.97044
8	GO:0051174	regulation of phosphorus metabolic process		6.157e-09	28	1423	1.96767
9	GO:0006631	fatty acid metabolic process		9.408e-09	17	461	3.68764
10	GO:0042325	regulation of phosphorylation		3.86e-08	25	1226	2.03915
11	GO:0010562	positive regulation of phosphorus metabolic process		7.969e-08	21	879	2.38908
12	GO:0045937	positive regulation of phosphate metabolic process		7.969e-08	21	879	2.38908
13	GO:0044283	small molecule biosynthetic process		3.099e-07	18	676	2.66272
14	GO:0006629	lipid metabolic process		5.867e-07	26	1536	1.69271
15	GO:0009725	response to hormone		1.34e-06	21	1042	2.01536
16	GO:0043549	regulation of kinase activity		2.168e-06	17	686	2.47813
17	GO:0042327	positive regulation of phosphorylation		2.168e-06	18	780	2.30769
18	GO:0008284	positive regulation of cell population proliferation		2.168e-06	22	1190	1.84874
19	GO:0072359	circulatory system development		2.884e-06	24	1442	1.66436
20	GO:0016310	phosphorylation		2.884e-06	27	1815	1.4876
21	GO:0043491	phosphatidylinositol 3-kinase/protein kinase B signal transduction		2.884e-06	13	382	3.40314
22	GO:0072330	monocarboxylic acid biosynthetic process		4.157e-06	11	260	4.23077
23	GO:0009746	response to hexose		4.834e-06	11	265	4.15094
24	GO:0033674	positive regulation of kinase activity		5.022e-06	13	405	3.20988
25	GO:0007169	cell surface receptor protein tyrosine kinase signaling pathway		5.026e-06	17	747	2.27577
26	GO:0055088	lipid homeostasis		5.218e-06	10	211	4.73934
27	GO:0034284	response to monosaccharide		5.218e-06	11	272	4.04412
28	GO:0051347	positive regulation of transferase activity		5.218e-06	14	490	2.85714
29	GO:0042180	ketone metabolic process		6.485e-06	11	279	3.94265
30	GO:0062012	regulation of small molecule metabolic process		8.998e-06	13	434	2.99539
	Pathway
1	MM15455	REACTOME_RESPONSE_TO_ELEVATED_PLATELET_CYTOSOLIC_CA2	Reactome Pathways	6.265e-06	10	130	7.69231
2	M724	REACTOME_RESPONSE_TO_ELEVATED_PLATELET_CYTOSOLIC_CA2	Reactome Pathways	6.265e-06	10	132	7.57576
3	MM14472	REACTOME_HEMOSTASIS	Reactome Pathways	0.000181	16	571	2.8021
4	MM15454	REACTOME_PLATELET_ACTIVATION_SIGNALING_AND_AGGREGATION	Reactome Pathways	0.000181	11	257	4.28016
5	M1077	REACTOME_PLATELET_ACTIVATION_SIGNALING_AND_AGGREGATION	Reactome Pathways	0.000181	11	261	4.21456
6	M39736	WP_PI3KAKT_SIGNALING	WikiPathways	0.000287	12	339	3.53982
7	M27218	REACTOME_NON_INTEGRIN_MEMBRANE_ECM_INTERACTIONS	Reactome Pathways	0.0003065	6	59	10.1695
8	MM1448	BIOCARTA_NUCLEARRS_PATHWAY	BioCarta Pathways	0.0003065	5	33	15.1515
9	M16393	BIOCARTA_NUCLEARRS_PATHWAY	BioCarta Pathways	0.0003179	5	34	14.7059
10	M39719	WP_FOCAL_ADHESION_PI3KAKTMTORSIGNALING	WikiPathways	0.0003769	11	302	3.64238
11	M8395	REACTOME_HEMOSTASIS	Reactome Pathways	0.0005072	16	679	2.35641
12	MM15917	WP_FOCAL_ADHESION_PI3KAKTMTOR_SIGNALING_PATHWAY	WikiPathways	0.000654	11	326	3.37423
13	M47961	KEGG_MEDICUS_REFERENCE_GF_RTK_PI3K_SIGNALING_PATHWAY	KEGG Medicus Pathways	0.00138	6	83	7.22892
14	M47963	KEGG_MEDICUS_REFERENCE_GF_RTK_RAS_PI3K_SIGNALING_PATHWAY	KEGG Medicus Pathways	0.001915	6	89	6.74157
15	M47927	KEGG_MEDICUS_REFERENCE_GF_RTK_RAS_ERK_SIGNALING_PATHWAY	KEGG Medicus Pathways	0.002161	6	92	6.52174
16	MM14713	REACTOME_SIGNALING_BY_PDGF	Reactome Pathways	0.002404	5	57	8.77193
17	M2049	REACTOME_SIGNALING_BY_PDGF	Reactome Pathways	0.002463	5	58	8.62069
18	M39641	WP_INFLAMMATORY_RESPONSE_PATHWAY	WikiPathways	0.002534	4	30	13.3333
19	MM15812	WP_INFLAMMATORY_RESPONSE_PATHWAY	WikiPathways	0.002534	4	30	13.3333
20	M27832	REACTOME_METABOLISM_OF_STEROIDS	Reactome Pathways	0.00344	7	154	4.54545
21	MM15587	REACTOME_SIGNALING_BY_RECEPTOR_TYROSINE_KINASES	Reactome Pathways	0.003634	11	418	2.63158
22	M27842	REACTOME_PLASMA_LIPOPROTEIN_REMODELING	Reactome Pathways	0.003634	4	34	11.7647
23	M13088	KEGG_PPAR_SIGNALING_PATHWAY	KEGG Legacy Pathways	0.004232	5	69	7.24638
24	MM15995	WP_PPAR_SIGNALING_PATHWAY	WikiPathways	0.005184	5	73	6.84932
25	M27060	REACTOME_HEME_DEGRADATION	Reactome Pathways	0.005184	3	15	20
26	MM14982	REACTOME_REGULATION_OF_INSULIN_LIKE_GROWTH_FACTOR_IGF_TRANSPORT_AND_UPTAKE_BY_INSULIN_LIKE_GROWTH_FACTOR_BINDING_PROTEINS_IGFBPS	Reactome Pathways	0.005184	6	120	5
27	M27032	REACTOME_PLASMA_LIPOPROTEIN_ASSEMBLY_REMODELING_AND_CLEARANCE	Reactome Pathways	0.005184	5	75	6.66667
28	M610	REACTOME_EXTRACELLULAR_MATRIX_ORGANIZATION	Reactome Pathways	0.005184	9	300	3
29	M176	PID_FOXM1_PATHWAY	PID Pathways	0.005184	4	40	10
30	M27870	REACTOME_SIGNALING_BY_RECEPTOR_TYROSINE_KINASES	Reactome Pathways	0.005184	12	532	2.25564

## Sheet: Table 2.3
		FA ligands and associated targets comparison 3 (85 from 85 annotated)
		ID	Name	Source	q-value FDR B&H	Hit Count in Query List	Hit Count in Genome	% hits
		Biological process
Gained	1	GO:0019752	carboxylic acid metabolic process		9.727e-13	28	1035	2.70531
	2	GO:0043436	oxoacid metabolic process		9.727e-13	28	1058	2.6465
	3	GO:0006082	organic acid metabolic process		9.727e-13	28	1064	2.63158
	4	GO:0032787	monocarboxylic acid metabolic process		1.062e-12	24	731	3.28317
	5	GO:0046394	carboxylic acid biosynthetic process		1.617e-09	16	374	4.27807
	6	GO:0016053	organic acid biosynthetic process		1.617e-09	16	377	4.24403
	7	GO:0006631	fatty acid metabolic process		2.508e-09	17	461	3.68764
	8	GO:0019220	regulation of phosphate metabolic process		1.87e-08	26	1421	1.8297
	9	GO:0051174	regulation of phosphorus metabolic process		1.87e-08	26	1423	1.82713
	10	GO:0042325	regulation of phosphorylation		2.808e-08	24	1226	1.95759
	11	GO:0044283	small molecule biosynthetic process		7.365e-08	18	676	2.66272
	12	GO:0006629	lipid metabolic process		4.12e-07	25	1536	1.6276
	13	GO:0010562	positive regulation of phosphorus metabolic process		5.52e-07	19	879	2.16155
	14	GO:0045937	positive regulation of phosphate metabolic process		5.52e-07	19	879	2.16155
	15	GO:0007169	cell surface receptor protein tyrosine kinase signaling pathway		1.933e-06	17	747	2.27577
	16	GO:0016310	phosphorylation		1.938e-06	26	1815	1.43251
	17	GO:0072330	monocarboxylic acid biosynthetic process		1.956e-06	11	260	4.23077
	18	GO:0042327	positive regulation of phosphorylation		3.045e-06	17	780	2.17949
	19	GO:0043549	regulation of kinase activity		3.167e-06	16	686	2.33236
	20	GO:0042180	ketone metabolic process		3.441e-06	11	279	3.94265
	21	GO:0043491	phosphatidylinositol 3-kinase/protein kinase B signal transduction		8.402e-06	12	382	3.14136
	22	GO:0008284	positive regulation of cell population proliferation		8.402e-06	20	1190	1.68067
	23	GO:0070328	triglyceride homeostasis		8.402e-06	6	50	12
	24	GO:0055090	acylglycerol homeostasis		9.096e-06	6	51	11.7647
	25	GO:0010565	regulation of ketone metabolic process		1.169e-05	9	189	4.7619
	26	GO:0033674	positive regulation of kinase activity		1.296e-05	12	405	2.96296
	27	GO:0051347	positive regulation of transferase activity		1.296e-05	13	490	2.65306
	28	GO:0001932	regulation of protein phosphorylation		1.606e-05	19	1133	1.67696
	29	GO:0009746	response to hexose		1.644e-05	10	265	3.77358
	30	GO:0051338	regulation of transferase activity		1.959e-05	16	810	1.97531
		Pathway
	1	MM15455	REACTOME_RESPONSE_TO_ELEVATED_PLATELET_CYTOSOLIC_CA2	Reactome Pathways	2.551e-06	10	130	7.69231
	2	M724	REACTOME_RESPONSE_TO_ELEVATED_PLATELET_CYTOSOLIC_CA2	Reactome Pathways	2.551e-06	10	132	7.57576
	3	MM1448	BIOCARTA_NUCLEARRS_PATHWAY	BioCarta Pathways	0.0004383	5	33	15.1515
	4	M16393	BIOCARTA_NUCLEARRS_PATHWAY	BioCarta Pathways	0.0004383	5	34	14.7059
	5	MM15454	REACTOME_PLATELET_ACTIVATION_SIGNALING_AND_AGGREGATION	Reactome Pathways	0.0005103	10	257	3.89105
	6	M1077	REACTOME_PLATELET_ACTIVATION_SIGNALING_AND_AGGREGATION	Reactome Pathways	0.0005103	10	261	3.83142
	7	M47961	KEGG_MEDICUS_REFERENCE_GF_RTK_PI3K_SIGNALING_PATHWAY	KEGG Medicus Pathways	0.001469	6	83	7.22892
	8	M47963	KEGG_MEDICUS_REFERENCE_GF_RTK_RAS_PI3K_SIGNALING_PATHWAY	KEGG Medicus Pathways	0.001925	6	89	6.74157
	9	M47927	KEGG_MEDICUS_REFERENCE_GF_RTK_RAS_ERK_SIGNALING_PATHWAY	KEGG Medicus Pathways	0.002071	6	92	6.52174
	10	MM14472	REACTOME_HEMOSTASIS	Reactome Pathways	0.002563	13	571	2.27671
	11	M27218	REACTOME_NON_INTEGRIN_MEMBRANE_ECM_INTERACTIONS	Reactome Pathways	0.002563	5	59	8.47458
	12	M27842	REACTOME_PLASMA_LIPOPROTEIN_REMODELING	Reactome Pathways	0.004454	4	34	11.7647
	13	M13088	KEGG_PPAR_SIGNALING_PATHWAY	KEGG Legacy Pathways	0.004655	5	69	7.24638
	14	MM15995	WP_PPAR_SIGNALING_PATHWAY	WikiPathways	0.005139	5	73	6.84932
	15	MM14982	REACTOME_REGULATION_OF_INSULIN_LIKE_GROWTH_FACTOR_IGF_TRANSPORT_AND_UPTAKE_BY_INSULIN_LIKE_GROWTH_FACTOR_BINDING_PROTEINS_IGFBPS	Reactome Pathways	0.005139	6	120	5
	16	M27032	REACTOME_PLASMA_LIPOPROTEIN_ASSEMBLY_REMODELING_AND_CLEARANCE	Reactome Pathways	0.005139	5	75	6.66667
	17	M39428	WP_NUCLEAR_RECEPTORS_METAPATHWAY	WikiPathways	0.005139	9	314	2.86624
	18	M27285	REACTOME_REGULATION_OF_INSULIN_LIKE_GROWTH_FACTOR_IGF_TRANSPORT_AND_UPTAKE_BY_INSULIN_LIKE_GROWTH_FACTOR_BINDING_PROTEINS_IGFBPS	Reactome Pathways	0.005139	6	124	4.83871
	19	M176	PID_FOXM1_PATHWAY	PID Pathways	0.005139	4	40	10
	20	M27060	REACTOME_HEME_DEGRADATION	Reactome Pathways	0.005139	3	15	20
	21	M8395	REACTOME_HEMOSTASIS	Reactome Pathways	0.007531	13	679	1.91458
	22	M39736	WP_PI3KAKT_SIGNALING	WikiPathways	0.007585	9	339	2.65487
	23	M4862	REACTOME_RECYCLING_OF_BILE_ACIDS_AND_SALTS	Reactome Pathways	0.007585	3	18	16.6667
	24	MM14998	REACTOME_GLYOXYLATE_METABOLISM_AND_GLYCINE_DEGRADATION	Reactome Pathways	0.007585	3	18	16.6667
	25	M39427	WP_PLURIPOTENT_STEM_CELL_DIFFERENTIATION_PATHWAY	WikiPathways	0.007688	4	48	8.33333
	26	MM14612	REACTOME_RECYCLING_OF_BILE_ACIDS_AND_SALTS	Reactome Pathways	0.007688	3	19	15.7895
	27	M39411	WP_FARNESOID_X_RECEPTOR_PATHWAY	WikiPathways	0.007688	3	19	15.7895
	28	M27293	REACTOME_GLYOXYLATE_METABOLISM_AND_GLYCINE_DEGRADATION	Reactome Pathways	0.007688	3	19	15.7895
	29	MM14721	REACTOME_HEME_DEGRADATION	Reactome Pathways	0.008697	3	20	15
	30	M2404	BIOCARTA_PPARA_PATHWAY	BioCarta Pathways	0.009615	4	52	7.69231
		FA ligands and associated targets comparison 3 (8 from 8 annotated)
		Biological process
Lost	1	GO:0002237	response to molecule of bacterial origin		0.0153	4	491	0.814664
	2	GO:0002523	leukocyte migration involved in inflammatory response		0.0153	2	26	7.69231
	3	GO:0051707	response to other organism		0.0153	5	1810	0.276243
	4	GO:0043207	response to external biotic stimulus		0.0153	5	1813	0.275786
	5	GO:0009617	response to bacterium		0.0153	4	916	0.436681
	6	GO:0007157	heterophilic cell-cell adhesion via plasma membrane cell adhesion molecules		0.0153	2	63	3.1746
	7	GO:0016477	cell migration		0.0153	5	1847	0.270709
	8	GO:0009607	response to biotic stimulus		0.0153	5	1856	0.269397
	9	GO:0044419	biological process involved in interspecies interaction between organisms		0.0153	5	1996	0.250501
	10	GO:0032913	negative regulation of transforming growth factor beta3 production		0.0153	1	1	100
	11	GO:0033606	chemokine receptor transport within lipid bilayer		0.0153	1	1	100
	12	GO:0014860	neurotransmitter secretion involved in regulation of skeletal muscle contraction		0.0153	1	1	100
	13	GO:0046014	negative regulation of T cell homeostatic proliferation		0.0153	1	1	100
	14	GO:0032600	chemokine receptor transport out of membrane raft		0.0153	1	1	100
	15	GO:0042103	positive regulation of T cell homeostatic proliferation		0.0153	1	1	100
	16	GO:0032597	B cell receptor transport into membrane raft		0.0153	1	1	100
	17	GO:0032595	B cell receptor transport within lipid bilayer		0.0153	1	1	100
	18	GO:0032599	protein transport out of membrane raft		0.0153	1	1	100
	19	GO:0070208	protein heterotrimerization		0.0153	1	1	100
	20	GO:1903913	regulation of fusion of virus membrane with host plasma membrane		0.0153	1	1	100
	21	GO:1903914	negative regulation of fusion of virus membrane with host plasma membrane		0.0153	1	1	100
	22	GO:0034119	negative regulation of erythrocyte aggregation		0.0153	1	1	100
	23	GO:0050900	leukocyte migration		0.01996	3	449	0.668151
	24	GO:0032496	response to lipopolysaccharide		0.0204	3	464	0.646552
	25	GO:0072139	glomerular parietal epithelial cell differentiation		0.0204	1	2	50
	26	GO:0014806	smooth muscle hyperplasia		0.0204	1	2	50
	27	GO:0014852	regulation of skeletal muscle contraction by neural stimulation via neuromuscular junction		0.0204	1	2	50
	28	GO:0014740	negative regulation of muscle hyperplasia		0.0204	1	2	50
	29	GO:0034102	erythrocyte clearance		0.0204	1	2	50
	30	GO:0034107	negative regulation of erythrocyte clearance		0.0204	1	2	50
		Pathway
	1	M48048	WP_OREXIN_RECEPTOR_PATHWAY	WikiPathways	0.0003088	4	200	2
	2	M65	PID_FRA_PATHWAY	PID Pathways	0.005931	2	37	5.40541
	3	MM15538	REACTOME_COLLAGEN_CHAIN_TRIMERIZATION	Reactome Pathways	0.005931	2	41	4.87805
	4	M39565	WP_MIRNA_TARGETS_IN_ECM_AND_MEMBRANE_RECEPTORS	WikiPathways	0.005931	2	43	4.65116
	5	M27812	REACTOME_COLLAGEN_CHAIN_TRIMERIZATION	Reactome Pathways	0.005931	2	44	4.54545
	6	M198	PID_SYNDECAN_1_PATHWAY	PID Pathways	0.005931	2	46	4.34783
	7	MM14925	REACTOME_ECM_PROTEOGLYCANS	Reactome Pathways	0.005931	2	47	4.25532
	8	MM14796	REACTOME_ASSEMBLY_OF_COLLAGEN_FIBRILS_AND_OTHER_MULTIMERIC_STRUCTURES	Reactome Pathways	0.005931	2	50	4
	9	MM14566	REACTOME_COLLAGEN_DEGRADATION	Reactome Pathways	0.005931	2	53	3.77358
	10	M39719	WP_FOCAL_ADHESION_PI3KAKTMTORSIGNALING	WikiPathways	0.005931	3	302	0.993377
	11	M99	PID_TXA2PATHWAY	PID Pathways	0.005931	2	56	3.57143
	12	M27103	REACTOME_ASSEMBLY_OF_COLLAGEN_FIBRILS_AND_OTHER_MULTIMERIC_STRUCTURES	Reactome Pathways	0.005931	2	61	3.27869
	13	MM14637	REACTOME_COLLAGEN_BIOSYNTHESIS_AND_MODIFYING_ENZYMES	Reactome Pathways	0.005931	2	61	3.27869
	14	MM15917	WP_FOCAL_ADHESION_PI3KAKTMTOR_SIGNALING_PATHWAY	WikiPathways	0.005931	3	326	0.920245
	15	M26953	REACTOME_COLLAGEN_DEGRADATION	Reactome Pathways	0.005931	2	64	3.125
	16	M18	PID_INTEGRIN1_PATHWAY	PID Pathways	0.005931	2	66	3.0303
	17	M39736	WP_PI3KAKT_SIGNALING	WikiPathways	0.005931	3	339	0.884956
	18	M26999	REACTOME_COLLAGEN_BIOSYNTHESIS_AND_MODIFYING_ENZYMES	Reactome Pathways	0.005931	2	67	2.98507
	19	M160	PID_AVB3_INTEGRIN_PATHWAY	PID Pathways	0.006242	2	74	2.7027
	20	MM14573	REACTOME_COLLAGEN_FORMATION	Reactome Pathways	0.006242	2	76	2.63158
	21	M27219	REACTOME_ECM_PROTEOGLYCANS	Reactome Pathways	0.006242	2	76	2.63158
	22	MM14867	REACTOME_INTEGRIN_CELL_SURFACE_INTERACTIONS	Reactome Pathways	0.006242	2	76	2.63158
	23	M115	PID_REG_GR_PATHWAY	PID Pathways	0.006866	2	82	2.43902
	24	M7098	KEGG_ECM_RECEPTOR_INTERACTION	KEGG Legacy Pathways	0.006866	2	84	2.38095
	25	M16441	REACTOME_INTEGRIN_CELL_SURFACE_INTERACTIONS	Reactome Pathways	0.006866	2	85	2.35294
	26	MM15587	REACTOME_SIGNALING_BY_RECEPTOR_TYROSINE_KINASES	Reactome Pathways	0.007124	3	418	0.717703
	27	M631	REACTOME_COLLAGEN_FORMATION	Reactome Pathways	0.007124	2	90	2.22222
	28	M39441	WP_CORTICOTROPINRELEASING_HORMONE_SIGNALING	WikiPathways	0.007176	2	92	2.17391
	29	M39729	WP_VEGFAVEGFR2_SIGNALING	WikiPathways	0.00725	3	431	0.696056
	30	MM14571	REACTOME_DEGRADATION_OF_THE_EXTRACELLULAR_MATRIX	Reactome Pathways	0.01025	2	114	1.75439
